# Supplementary material for: Does asymmetric gene flow among matrilines maintain the evolutionary potential of the European eel?
Source: Ecol Evol. 2016 Jun 30;6(15):5305–20. doi: 10.1002/ece3.2098 (PMC4984505; doi:10.1002/ece3.2098)
Supplement: Supplementary file 8 — Appendix S1. Mitochondrial DNA sequences (ND5). [file ECE3-6-5305-s008.txt]

>A_AD2010_01
AGACTGAGCTGTAACACACGTTAAAACTGCCGTTCAAATAGCATTTTTCGTAAGCCTAAT
CCCACTATTCCTATTCTTAGACCAAGGAATAGAAACAGTACTAACAAACTGGCAATGAGC
TAATACAATAACATTTGATTTAAATACAAGCTTCAAATTTGACCATTACTCAATTATCTT
CACCCCAATTGCCCTATACGTTACATGATCAATTCTAGAATTCGCCTCATGATACATGCA
CGCAGACCCAAACATAAACCGATTCTTTAAATACCTACTTATGTTCTTAGTAGCAATAAT
TATTCTAGTAACAGCTAACAACTTATTTCAACTATTCATTGGCTGAGAAGGCGTA
>A_AD2010_03
AGACTGAGCTGTAACACACGTTAAAACTGCCGTTCAAATAGCATTTTTCGTAAGCCTAAT
CCCACTATTCCTATTCTTAGACCAAGGAATAGAAACAGTACTAACAAACTGGCAATGAGC
TAATACAATAACATTTGATTTAAATACAAGCTTCAAATTTGACCATTACTCAATTATCTT
CACCCCAATTGCCCTATACGTTACATGATCAATTCTAGAATTCGCCTCATGATACATGCA
CGCAGACCCAAACATAAACCGATTCTTTAAATACCTACTTATGTTCTTAGTAGCAATAAT
TATTCTAGTAACAGCTAACAACTTATTTCAACTATTCATTGGCTGAGAAGGCGTG
>A_AD2010_05
AGACTGAGCTGTAACACACGTTAAAACTGCCGTTCAAATAGCATTTTTCGTAAGCCTAAT
CCCACTATTCCTATTCTTAGACCAAGGAATAGAAACAGTACTAACAAACTGGCAATGAGC
TAATACAATAACATTTGATTTAAATACAAGCTTCAAATTTGACCATTACTCAATTATCTT
CACCCCAATTGCCCTATACGTTACATGATCAATTCTAGAATTCGCCTCATGATACATGCA
CGCAGACCCAAACATAAACCGATTCTTTAAATACCTACTTATGTTCTTAGTAGCAATAAT
TATTCTAGTAACAGCTAACAACTTATTTCAACTATTCATTGGCTGAGAAGGCGTA
>A_AD2010_07
AGACTGAGCTGTAACACACGTTAAAACTGCCGTTCAAATAGCATTTTTCGTAAGCCTAAT
CCCACTATTCCTATTCTTAGACCAAGGAATAGAAACAGTACTAACAAACTGGCAATGAGC
TAATACAATAACATTTGATTTAAATACAAGCTTCAAATTTGACCATTACTCAATTATCTT
CACCCCAATTGCCCTATACGTTACATGATCAATTCTAGAATTCGCCTCATGATACATGCA
CGCAGACCCAAACATAAACCGATTCTTTAAATACCTACTTATGTTCTTAGTAGCAATAAT
TATTCTAGTAACAGCTAACAACTTATTTCAACTATTCATTGGCTGAGAAGGCGTA
>A_AD2010_10
AGACTGAGCTGTAACACACGTTAAAACTGCCGTTCAAATAGCATTTTTCGTAAGCCTAAT
CCCACTATTCCTATTCTTAGACCAAGGAATAGAAACAGTACTAACAAACTGGCAATGAGC
TAATACAATAACATTTGATTTAAATACAAGCTTCAAATTTGACCATTACTCAATTATCTT
CACCCCAATTGCCCTATACGTTACATGATCAATTCTAGAATTCGCCTCATGATACATGCA
CGCAGACCCAAACATAAACCGATTCTTTAAATACCTACTTATGTTCTTAGTAGCAATAAT
TATTCTAGTAACAGCTAACAACTTATTTCAACTATTCATTGGCTGAGAAGGCGTG
>A_AD2010_11
AGACTGAGCTGTAACACACGTTAAAACTGCCGTTCAAATAGCATTTTTCGTAAGCCTAAT
CCCACTATTCCTATTCTTAGACCAAGGAATAGAAACAGTACTAACAAACTGGCAATGAGC
TAATACAATAACATTTGATTTAAATACAAGCTTCAAATTTGACCATTACTCAATTATCTT
CACCCCAATTGCCCTATACGTTACATGATCAATTCTAGAATTCGCCTCATGATACATGCA
CGCAGACCCAAACATAAACCGATTCTTTAAATACCTACTTATGTTCTTAGTAGCAATAAT
TATTCTAGTAACAGCTAACAACTTATTTCAACTATTCATTGGCTGAGAAGGCGTA
>A_AD2010_13
AGACTGAGCTGTAACACACGTTAAAACTGCCGTTCAAATAGCATTTTTCGTAAGCCTAAT
CCCACTATTCCTATTCTTAGACCAAGGAATAGAAACAGTACTAACAAACTGGCAATGAGC
TAATACAATAACATTTGATTTAAATACAAGCTTCAAATTTGACCATTACTCAATTATCTT
CACCCCAATTGCCCTATACGTTACATGATCAATTCTAGAATTCGCCTCATGATACATGCA
CGCAGACCCAAACATAAACCGATTCTTTAAATACCTACTTATGTTCTTAGTAGCAATAAT
TATTCTAGTAACAGCTAACAACTTATTTCAACTATTCATTGGCTGAGAAGGCGTA
>A_AD2010_14
AGACTGAGCTGTAACACACGTTAAAACTGCCGTTCAAATAGCATTTTTCGTAAGCCTAAT
CCCACTATTCCTATTCTTAGACCAAGGAATAGAAACAGTACTAACAAACTGGCAATGAGC
TAATACAATAACATTTGATTTAAATACAAGCTTCAAATTTGACCATTACTCAATTATCTT
CACCCCAATTGCCCTATACGTTACATGATCAATTCTAGAATTCGCCTCATGATACATGCA
CGCAGACCCAAACATAAACCGATTCTTTAAATACCTACTTATGTTCTTAGTAGCAATAAT
TATTCTAGTAACAGCTAACAACTTATTTCAACTATTCATTGGCTGAGAAGGCGTA
>A_AD2010_16
AGACTGAGCTGTAACACACGTTAAAACTGCCGTTCAAATAGCATTTTTCGTAAGCCTAAT
CCCACTATTCCTATTCTTAGACCAAGGAATAGAAACAGTACTAACAAACTGGCAATGAGC
TAATACAATAACATTTGATTTAAATACAAGCTTCAAATTTGACCATTACTCAATTATCTT
CACCCCAATTGCCCTATACGTTACATGATCAATTCTAGAATTCGCCTCATGATACATGCA
CGCAGACCCAAACATAAACCGATTCTTTAAATACCTACTTATGTTCTTAGTAGCAATAAT
TATTCTAGTAACAGCTAACAACTTATTTCAACTATTCATTGGCTGAGAAGGCGTA
>A_AD2010_17
AGACTGAGCTGTAACACACGTTAAAACTGCCGTTCAAATAGCATTTTTCGTAAGCCTAAT
CCCACTATTCCTATTCTTAGACCAAGGAATAGAAACAGTACTAACAAACTGGCAATGAGC
TAATACAATAACATTTGATTTAAATACAAGCTTCAAATTTGACCATTACTCAATTATCTT
CACCCCAATTGCCCTATACGTTACATGATCAATTCTAGAATTCGCCTCATGATACATGCA
CGCAGACCCAAACATAAACCGATTCTTTAAATACCTACTTATGTTCTTAGTAGCAATAAT
TATTCTAGTAACAGCTAACAACTTATTTCAACTATTCATTGGCTGAGAAGGCGTA
>A_AD2010_18
AGACTGAGCTGTAACACACGTTAAAACTGCCGTTCAAATAGCATTTTTCGTAAGCCTAAT
CCCACTATTCCTATTCTTAGACCAAGGAATAGAAACAGTACTAACAAACTGGCAATGAGC
TAATACAATAACATTTGATTTAAATACAAGCTTCAAATTTGACCATTACTCAATTATCTT
CACCCCAATTGCCCTATACGTTACATGATCAATTCTAGAATTCGCCTCATGATACATGCA
CGCAGACCCAAACATAAACCGATTCTTTAAATACCTACTTATGTTCTTAGTAGCAATAAT
TATTCTAGTAACAGCTAACAACTTATTTCAACTATTCATTGGCTGAGAAGGCGTA
>A_AD2010_19
AGACTGAGCTGTAACACACGTTAAAACTGCCGTTCAAATAGCATTTTTCGTAAGCCTAAT
CCCACTATTCCTATTCTTAGACCAAGGAATAGAAACAGTACTAACAAACTGGCAATGAGC
TAATACAATAACATTTGATTTAAATACAAGCTTCAAATTTGACCATTACTCAATTATCTT
CACCCCAATTGCCCTATACGTTACATGATCAATTCTAGAATTCGCCTCATGATACATGCA
CGCAGACCCAAACATAAACCGATTCTTTAAATACCTACTTATGTTCTTAGTAGCAATAAT
TATTCTAGTAACAGCTAACAACTTATTTCAACTATTCATTGGCTGAGAAGGCGTA
>A_AD2010_20
AGACTGAGCTGTAACACACGTTAAAACTGCCGTTCAAATAGCATTTTTCGTAAGCCTAAT
CCCACTATTCCTATTCTTAGACCAAGGAATAGAAACAGTACTAACAAACTGGCAATGAGC
TAATACAATAACATTTGATTTAAATACAAGCTTCAAATTTGACCATTACTCAATTATCTT
CACCCCAATTGCCCTATACGTTACATGATCAATTCTAGAATTCGCCTCATGATACATGCA
CGCAGACCCAAACATAAACCGATTCTTTAAATACCTACTTATGTTCTTAGTAGCAATAAT
TATTCTAGTAACAGCTAACAACTTATTTCAACTATTCATTGGCTGAGAAGGCGTA
>A_AD2010_25
AGACTGAGCTGTAACACACGTTAAAACTGCCGTTCAAATAGCATTTTTCGTAAGCCTAAT
CCCACTATTCCTATTCTTAGACCAAGGAATAGAAACAGTACTAACAAACTGGCAATGAGC
TAATACAATAACATTTGATTTAAATACAAGCTTCAAATTTGACCATTACTCAATTATCTT
CACCCCAATTGCCCTATACGTTACATGATCAATTCTAGAATTCGCCTCATGATACATGCA
CGCAGACCCAAACATAAACCGATTCTTTAAATACCTACTTATGTTCTTAGTAGCAATAAT
TATTCTAGTAACAGCTAACAACTTATTTCAACTATTCATTGGCTGAGAAGGCGTA
>A_AD2010_26
AGACTGAGCTGTAACACACGTTAAAACTGCCGTTCAAATAGCATTTTTCGTAAGCCTAAT
CCCACTATTCCTATTCTTAGACCAAGGAATAGAAACAGTACTAACAAACTGGCAATGAGC
TAATACAATAACATTTGATTTAAATACAAGCTTCAAATTTGACCATTACTCAATTATCTT
CACCCCAATTGCCCTATACGTTACATGATCAATTCTAGAATTCGCCTCATGATACATGCA
CGCAGACCCAAACATAAACCGATTCTTTAAATACCTACTTATGTTCTTAGTAGCAATAAT
TATTCTAGTAACAGCTAACAACTTATTTCAACTATTCATTGGCTGAGAAGGCGTA
>A_AD2010_29
AGACTGAGCTGTAACACACGTTAAAACTGCCGTTCAAATAGCATTTTTCGTAAGCCTAAT
CCCACTATTCCTATTCTTAGACCAAGGAATAGAAACAGTACTAACAAACTGGCAATGAGC
TAATACAATAACATTTGATTTAAATACAAGCTTCAAATTTGACCATTACTCAATTATCTT
CACCCCAATTGCCCTATACGTTACATGATCAATTCTAGAATTCGCCTCATGATACATGCA
CGCAGACCCAAACATAAACCGATTCTTTAAATACCTACTTATGTTCTTAGTAGCAATAAT
TATTCTAGTAACAGCTAACAACTTATTTCAACTATTCATTGGCTGAGAAGGCGTA
>A_AD2010_30
AGACTGAGCTGTAACACACGTTAAAACTGCCGTTCAAATAGCATTTTTCGTAAGCCTAAT
CCCACTATTCCTATTCTTAGACCAAGGAATAGAAACAGTACTAACAAACTGGCAATGAGC
TAATACAATAACATTTGATTTAAATACAAGCTTCAAATTTGACCATTACTCAATTATCTT
CACCCCAATTGCCCTATACGTTACATGATCAATTCTAGAATTCGCCTCATGATACATGCA
CGCAGACCCAAACATAAACCGATTCTTTAAATACCTACTTATGTTCTTAGTAGCAATAAT
TATTCTAGTAACAGCTAACAACTTATTTCAACTATTCATTGGCTGAGAAGGCGTA
>A_AD2010_31
AGACTGAGCTGTAACACACGTTAAAACTGCCGTTCAAATAGCATTTTTCGTAAGCCTAAT
CCCACTATTCCTATTCTTAGACCAAGGAATAGAAACAGTACTAACAAACTGGCAATGAGC
TAATACAATAACATTTGATTTAAATACAAGCTTCAAATTTGACCATTACTCAATTATCTT
CACCCCAATTGCCCTATACGTTACATGATCAATTCTAGAATTCGCCTCATGATACATGCA
CGCAGACCCAAACATAAACCGATTCTTTAAATACCTACTTATGTTCTTAGTAGCAATAAT
TATTCTAGTAACAGCTAACAACTTATTTCAACTATTCATTGGCTGAGAAGGCGTA
>A_AD2010_38
AGACTGAGCTGTAACACACGTTAAAACTGCCGTTCAAATAGCATTTTTCGTAAGCCTAAT
CCCACTATTCCTATTCTTAGACCAAGGAATAGAAACAGTACTAACAAACTGGCAATGAGC
TAATACAATAACATTTGATTTAAATACAAGCTTCAAATTTGACCATTACTCAATTATCTT
CACCCCAATTGCCCTATACGTTACATGATCAATTCTAGAATTCGCCTCATGATACATGCA
CGCAGACCCAAACATAAACCGATTCTTTAAATACCTACTTATGTTCTTAGTAGCAATAAT
TATTCTAGTAACAGCTAACAACTTATTTCAACTATTCATTGGCTGAGAAGGCGTA
>A_AD2010_40
AGACTGAGCTGTAACACACGTTAAAACTGCCGTTCAAATAGCATTTTTCGTAAGCCTAAT
CCCACTATTCCTATTCTTAGACCAAGGAATAGAAACAGTACTAACAAACTGGCAATGAGC
TAATACAATAACATTTGATTTAAATACAAGCTTCAAATTTGACCATTACTCAATTATCTT
CACCCCAATTGCCCTATACGTTACATGATCAATTCTAGAATTCGCCTCATGATACATGCA
CGCAGACCCAAACATAAACCGATTCTTTAAATACCTACTTATGTTCTTAGTAGCAATAAT
TATTCTAGTAACAGCTAACAACTTATTTCAACTATTCATTGGCTGAGAAGGCGTG
>A_AD2010_41
AGACTGAGCTGTAACACACGTTAAAACTGCCGTTCAAATAGCATTTTTCGTAAGCCTAAT
CCCACTATTCCTATTCTTAGACCAAGGAATAGAAACAGTACTAACAAACTGGCAATGAGC
TAATACAATAACATTTGATTTAAATACAAGCTTCAAATTTGACCATTACTCAATTATCTT
CACCCCAATTGCCCTATACGTTACATGATCAATTCTAGAATTCGCCTCATGATACATGCA
CGCAGACCCAAACATAAACCGATTCTTTAAATACCTACTTATGTTCTTAGTAGCAATAAT
TATTCTAGTAACAGCTAACAACTTATTTCAACTATTCATTGGCTGAGAAGGCGTA
>A_AD2010_42
AGACTGAGCTGTAACACACGTTAAAACTGCCGTTCAAATAGCATTTTTCGTAAGCCTAAT
CCCACTATTCCTATTCTTAGACCAAGGAATAGAAACAGTACTAACAAACTGGCAATGAGC
TAATACAATAACATTTGATTTAAATACAAGCTTCAAATTTGACCATTACTCAATTATCTT
CACCCCAATTGCCCTATACGTTACATGATCAATTCTAGAATTCGCCTCATGATACATGCA
CGCAGACCCAAACATAAACCGATTCTTTAAATACCTACTTATGTTCTTAGTAGCAATAAT
TATTCTAGTAACAGCTAACAACTTATTTCAACTATTCATTGGCTGAGAAGGCGTA
>A_AD2010_46
AGACTGAGCTGTAACACACGTTAAAACTGCCGTTCAAATAGCATTTTTCGTAAGCCTAAT
CCCACTATTCCTATTCTTAGACCAAGGAATAGAAACAGTACTAACAAACTGGCAATGAGC
TAATACAATAACATTTGATTTAAATACAAGCTTCAAATTTGACCATTACTCAATTATCTT
CACCCCAATTGCCCTATACGTTACATGATCAATTCTAGAATTCGCCTCATGATACATGCA
CGCAGACCCAAACATAAACCGATTCTTTAAATACCTACTTATGTTCTTAGTAGCAATAAT
TATTCTAGTAACAGCTAACAACTTATTTCAACTATTCATTGGCTGAGAAGGCGTA
>A_AD2010_48
AGACTGAGCTGTAACACACGTTAAAACTGCCGTTCAAATAGCATTTTTCGTAAGCCTAAT
CCCACTATTCCTATTCTTAGACCAAGGAATAGAAACAGTACTAACAAACTGGCAATGAGC
TAATACAATAACATTTGATTTAAATACAAGCTTCAAATTTGACCATTACTCAATTATCTT
CACCCCAATTGCCCTATACGTTACATGATCAATTCTAGAATTCGCCTCATGATACATGCA
CGCAGACCCAAACATAAACCGATTCTTTAAATACCTACTTATGTTCTTAGTAGCAATAAT
TATTCTAGTAACAGCTAACAACTTATTTCAACTATTCATTGGCTGAGAAGGCGTA
>A_AD2010_50
AGACTGAGCTGTAACACACGTTAAAACTGCCGTTCAAATAGCATTTTTCGTAAGCCTAAT
CCCACTATTCCTATTCTTAGACCAAGGAATAGAAACAGTACTAACAAACTGGCAATGAGC
TAATACAATAACATTTGATTTAAATACAAGCTTCAAATTTGACCATTACTCAATTATCTT
CACCCCAATTGCCCTATACGTTACATGATCAATTCTAGAATTCGCCTCATGATACATGCA
CGCAGACCCAAACATAAACCGATTCTTTAAATACCTACTTATGTTCTTAGTAGCAATAAT
TATTCTAGTAACAGCTAACAACTTATTTCAACTATTCATTGGCTGAGAAGGCGTA
>A_AD2010_51
AGACTGAGCTGTAACACACGTTAAAACTGCCGTTCAAATAGCATTTTTCGTAAGCCTAAT
CCCACTATTCCTATTCTTAGACCAAGGAATAGAAACAGTACTAACAAACTGGCAATGAGC
TAATACAATAACATTTGATTTAAATACAAGCTTCAAATTTGACCATTACTCAATTATCTT
CACCCCAATTGCCCTATACGTTACATGATCAATTCTAGAATTCGCCTCATGATACATGCA
CGCAGACCCAAACATAAACCGATTCTTTAAATACCTACTTATGTTCTTAGTAGCAATAAT
TATTCTAGTAACAGCTAACAACTTATTTCAACTATTCATTGGCTGAGAAGGCGTA
>A_AD2010_53
AGACTGAGCTGTAACACACGTTAAAACTGCCGTTCAAATAGCATTTTTCGTAAGCCTAAT
CCCACTATTCCTATTCTTAGACCAAGGAATAGAAACAGTACTAACAAACTGGCAATGAGC
TAATACAATAACATTTGATTTAAATACAAGCTTCAAATTTGACCATTACTCAATTATCTT
CACCCCAATTGCCCTATACGTTACATGATCAATTCTAGAATTCGCCTCATGATACATGCA
CGCAGACCCAAACATAAACCGATTCTTTAAATACCTACTTATGTTCTTAGTAGCAATAAT
TATTCTAGTAACAGCTAACAACTTATTTCAACTATTCATTGGCTGAGAAGGCGTA
>A_AD2010_54
AGACTGAGCTGTAACACACGTTAAAACTGCCGTTCAAATAGCATTTTTCGTAAGCCTAAT
CCCACTATTCCTATTCTTAGACCAAGGAATAGAAACAGTACTAACAAACTGGCAATGAGC
TAATACAATAACATTTGATTTAAATTCAAGCTTCAAATTTGACCATTACTCAATTATCTT
CACCCCAATTGCCCTATACGTTACATGATCAATTCTAGAATTCGCCTCATGATACATGCA
CGCAGACCCAAACATAAACCGATTCTTTAAATACCTACTTATGTTCTTAGTAGCAATAAT
TATTCTAGTAACAGCTAACAACTTGTTTCAACTATTCATTGGCTGAGAAGGCGTA
>A_AD2010_58
AGACTGAGCTGTAACACACGTTAAAACTGCCGTTCAAATAGCATTTTTCGTAAGCCTAAT
CCCACTATTCCTATTCTTAGACCAAGGAATAGAAACAGTACTAACAAACTGGCAATGAGC
TAATACAATAACATTTGATTTAAATACAAGCTTCAAATTTGACCATTACTCAATTATCTT
CACCCCAATTGCCCTATACGTTACATGATCAATTCTAGAATTCGCCTCATGATACATGCA
CGCAGACCCAAACATAAACCGATTCTTTAAATACCTACTTATGTTCTTAGTAGCAATAAT
TATTCTAGTAACAGCTAACAACTTATTTCAACTATTCATTGGCTGAGAAGGCGTA
>A_AD2010_60
AGACTGAGCTGTAACACACGTTAAAACTGCCGTTCAAATAGCATTTTTCGTAAGCCTAAT
CCCACTATTCCTATTCTTAGACCAAGGAATAGAAACAGTACTAACAAACTGGCAATGAGC
TAATACAATAACATTTGATTTAAATACAAGCTTCAAATTTGACCATTACTCAATTATCTT
CACCCCAATTGCCCTATACGTTACATGATCAATTCTAGAATTCGCCTCATGATACATGCA
CGCAGACCCAAACATAAACCGATTCTTTAAATACCTACTTATGTTCTTAGTAGCAATAAT
TATTCTAGTAACAGCTAACAACTTATTTCAACTATTCATTGGCTGAGAAGGCGTA
>A_AD2010_61
AGACTGAGCTGTAACACACGTTAAAACTGCCGTTCAAATAGCATTTTTCGTAAGCCTAAT
CCCACTATTCCTATTCTTAGACCAAGGAATAGAAACAGTACTAACAAACTGGCAATGAGC
TAATACAATAACATTTGATTTAAATACAAGCTTCAAATTTGACCATTACTCAATTATCTT
CACCCCAATTGCCCTATACGTTACATGATCAATTCTAGAATTCGCCTCATGATACATGCA
CGCAGACCCAAACATAAACCGATTCTTTAAATACCTACTTATGTTCTTAGTAGCAATAAT
TATTCTAGTAACAGCTAACAACTTATTTCAACTATTCATTGGCTGAGAAGGCGTA
>A_AD2010_63
AGACTGAGCTGTAACACACGTTAAAACTGCCGTTCAAATAGCATTTTTCGTAAGCCTAAT
CCCACTATTCCTATTCTTAGACCAAGGAATAGAAACAGTACTAACAAACTGGCAATGAGC
TAATACAATAACATTTGATTTAAATACAAGCTTCAAATTTGACCATTACTCAATTATCTT
CACCCCAATTGCCCTATACGTTACATGATCAATTCTAGAATTCGCCTCATGATACATGCA
CGCAGACCCAAACATAAACCGATTCTTTAAATACCTACTTATGTTCTTAGTAGCAATAAT
TATTCTAGTAACAGCTAACAACTTATTTCAACTATTCATTGGCTGAGAAGGCGTA
>A_AD2010_64
AGACTGAGCTGTAACACACGTTAAAACTGCCGTTCAAATAGCATTTTTCGTAAGCCTAAT
CCCACTATTCCTATTCTTAGACCAAGGAATAGAAACAGTACTAACAAACTGGCAATGAGC
TAATACAATAACATTTGATTTAAATACAAGCTTCAAATTTGACCATTACTCAATTATCTT
CACCCCAATTGCCCTATACGTTACATGATCAATTCTAGAATTCGCCTCATGATACATGCA
CGCAGACCCAAACATAAACCGATTCTTTAAATACCTACTTATGTTCTTAGTAGCAATAAT
TATTCTAGTAACAGCTAACAACTTATTTCAACTATTCATTGGCTGAGAAGGCGTA
>A_AD2010_65
AGACTGAGCTGTAACACACGTTAAAACTGCCGTTCAAATAGCATTTTTCGTAAGCCTAAT
CCCACTATCCCTATTCTTAGACCAAGGAATAGAAACAGTACTAACAAACTGGCAATGAGC
TAATACAATAACATTTGATTTAAATACAAGCTTCAAATTTGACCATTACTCAATTATCTT
CACCCCAATTGCCCTATACGTTACATGATCAATTCTAGAATTCGCCTCATGATACATGCA
CGCAGACCCAAACATAAACCGATTCTTTAAATACCTACTTATGTTCTTAGTAGCAATAAT
TATTCTAGTAACAGCTAACAACTTATTTCAACTATTCATTGGCTGAGAAGGCGTG
>A_AD2010_67
AGACTGAGCTGTAACACACGTTAAAACTGCCGTTCAAATAGCATTTTTCGTAAGCCTAAT
CCCACTATTCCTATTCTTAGACCAAGGAATAGAAACAGTACTAACAAACTGGCAATGAGC
TAATACAATAACATTTGATTTAAATACAAGCTTCAAATTTGACCATTACTCAATTATCTT
CACCCCAATTGCCCTATACGTTACATGATCAATTCTAGAATTCGCCTCATGATACATGCA
CGCAGACCCAAACATAAACCGATTCTTTAAATACCTACTTATGTTCTTAGTAGCAATAAT
TATTCTAGTAACAGCTAACAACTTATTTCAACTATTCATTGGCTGAGAAGGCGTG
>A_AD2010_68
AGACTGAGCTGTAACACACGTTAAAACTGCCGTTCAAATAGCATTTTTCGTAAGCCTAAT
CCCACTATTCCTATTCTTAGACCAAGGAATAGAAACAGTACTAACAAACTGGCAATGAGC
TAATACAATAACATTTGATTTAAATACAAGCTTCAAATTTGACCATTACTCAATTATCTT
CACCCCAATTGCCCTATACGTTACATGATCAATTCTAGAATTCGCCTCATGATACATGCA
CGCAGACCCAAACATAAACCGATTCTTTAAATACCTACTTATGTTCTTAGTAGCAATAAT
TATTCTAGTAACAGCTAACAACTTATTTCAACTATTCATTGGCTGAGAAGGCGTA
>A_AD2010_69
AGACTGAGCTGTAACACACGTTAAAACTGCCGTTCAAATAGCATTTTTCGTAAGCCTAAT
CCCACTATTCCTATTCTTAGACCAAGGAATAGAAACAGTACTAACAAACTGGCAATGAGC
TAATACAATAACATTTGATTTAAATACAAGCTTCAAATTTGACCATTACTCAATTATCTT
CACCCCAATTGCCCTATACGTTACATGATCAATTCTAGAATTCGCCTCATGATACATGCA
CGCAGACCCAAACATAAACCGATTCTTTAAATACCTACTTATGTTCTTAGTAGCAATAAT
TATTCTAGTAACAGCTAACAACTTATTTCAACTATTCATTGGCTGAGAAGGCGTA
>A_AD2010_70
AGACTGAGCTGTAACACACGTTAAAACTGCCGTTCAAATAGCATTTTTCGTAAGCCTAAT
CCCACTATTCCTATTCTTAGACCAAGGAATAGAAACAGTACTAACAAACTGGCAATGAGC
TAATACAATAACATTTGATTTAAATACAAGCTTCAAATTTGACCATTACTCAATTATCTT
CACCCCAATTGCCCTATACGTTACATGATCAATTCTAGAATTCGCCTCATGATACATGCA
CGCAGACCCAAACATAAACCGATTCTTTAAATACCTACTTATGTTCTTAGTAGCAATAAT
TATTCTAGTAACAGCTAACAACTTATTTCAACTATTCATTGGCTGAGAAGGCGTA
>A_AD2010_71
AGACTGAGCTGTAACACACGTTAAAACTGCCGTTCAAATAGCATTTTTCGTAAGCCTAAT
CCCACTATTCCTATTCTTAGACCAAGGAATAGAAACAGTACTAACAAACTGGCAATGAGC
TAATACAATAACATTTGATTTAAATACAAGCTTCAAATTTGACCATTACTCAATTATCTT
CACCCCAATTGCCCTATACGTTACATGATCAATTCTAGAATTCGCCTCATGATACATGCA
CGCAGACCCAAACATAAACCGATTCTTTAAATACCTACTTATGTTCTTAGTAGCAATAAT
TATTCTAGTAACAGCTAACAACTTATTTCAACTATTCATTGGCTGAGAAGGCGTA
>A_AD2010_73
AGACTGAGCTGTAACACACGTTAAAACTGCCGTTCAAATAGCATTTTTCGTAAGCCTAAT
CCCACTATTCCTATTCTTAGACCAAGGAATAGAAACAGTACTAACAAACTGGCAATGAGC
TAATACAATAACATTTGATTTAAATACAAGCTTCAAATTTGACCATTACTCAATTATCTT
CACCCCAATTGCCCTATACGTTACATGATCAATTCTAGAATTCGCCTCATGATACATGCA
CGCAGACCCAAACATAAACCGATTCTTTAAATACCTACTTATGTTCTTAGTAGCAATAAT
TATTCTAGTAACAGCTAACAACTTATTTCAACTATTCATTGGCTGAGAAGGCGTG
>A_AD2010_77
AGACTGAGCTGTAACACACGTTAAAACTGCCGTTCAAATAGCATTTTTCGTAAGCCTAAT
CCCACTATTCCTATTCTTAGACCAAGGAATAGAAACAGTACTAACAAACTGGCAATGAGC
TAATACAATAACATTTGATTTAAATACAAGCTTCAAATTTGACCATTACTCAATTATCTT
CACCCCAATTGCCCTATACGTTACATGATCAATTCTAGAATTCGCCTCATGATACATGCA
CGCAGACCCAAACATAAACCGATTCTTTAAATACCTACTTATGTTCTTAGTAGCAATAAT
TATTCTAGTAACAGCTAACAACTTATTTCAACTATTCATTGGCTGAGAAGGCGTA
>A_AD2010_80
AGACTGAGCTGTAACACACGTTAAAACTGCCGTTCAAATAGCATTTTTCGTAAGCCTAAT
CCCACTATTCCTATTCTTAGACCAAGGAATAGAAACAGTACTAACAAACTGGCAATGAGC
TAATACAATAACATTTGATTTAAATACAAGCTTCAAATTTGACCATTACTCAATTATCTT
CACCCCAATTGCCCTATACGTTACATGATCAATTCTAGAATTCGCCTCATGATACATGCA
CGCAGACCCAAACATAAACCGATTCTTTAAATACCTACTTATGTTCTTAGTAGCAATAAT
TATTCTAGTAACAGCTAACAACTTATTTCAACTATTCATTGGCTGAGAAGGCGTA
>A_AD2010_81
AGACTGAGCTGTAACACACGTTAAAACTGCCGTTCAAATAGCATTTTTCGTAAGCCTAAT
CCCACTATTCCTATTCTTAGACCAAGGAATAGAAACAGTACTAACAAACTGGCAATGAGC
TAATACAATAACATTTGATTTAAATACAAGCTTCAAATTTGACCATTACTCAATTATCTT
CACCCCAATTGCCCTATACGTTACATGATCAATTCTAGAATTCGCCTCATGATACATGCA
CGCAGACCCAAACATAAACCGATTCTTTAAATACCTACTTATGTTCTTAGTAGCAATAAT
TATTCTAGTAACAGCTAACAACTTATTTCAACTATTCATTGGCTGAGAAGGCGTA
>A_AD2010_100
AGACTGAGCTGTAACACACGTTAAAACTGCCGTTCAAATAGCATTTTTCGTAAGCCTAAT
CCCACTATTCCTATTCTTAGACCAAGGAATAGAAACAGTACTAACAAACTGGCAATGAGC
TAATACAATAACATTTGATTTAAATACAAGCTTCAAATTTGACCATTACTCAATTATCTT
CACCCCAATTGCCCTATACGTTACATGATCAATTCTAGAATTCGCCTCATGATACATGCA
CGCAGACCCAAACATAAACCGATTCTTTAAATACCTGCTTATGTTCTTAGTAGCAATAAT
TATTCTAGTAACAGCTAACAACTTATTTCAACTATTCATTGGCTGAGAAGGCGTA
>A_AD2010_103
AGACTGAGCTGTAACACACGTTAAAACTGCCGTTCAAATAGCATTTTTCGTAAGCCTAAT
CCCACTATTCCTATTCTTAGACCAAGGAATAGAAACAGTACTAACAAACTGGCAATGAGC
TAATACAATAACATTTGATTTAAATACAAGCTTCAAATTTGACCATTACTCAATTATCTT
CACCCCAATTGCCCTATACGTTACATGATCAATTCTAGAATTCGCCTCATGATACATGCA
CGCAGACCCAAACATAAACCGATTCTTTAAATACCTACTTATGTTCTTAGTAGCAATAAT
TATTCTAGTAACAGCTAACAACTTATTTCAACTATTCATTGGCTGAGAAGGCGTA
>A_AD2010_105
AGACTGAGCTGTAACACACGTTAAAACTGCCGTTCAAATAGCATTTTTCGTAAGCCTAAT
CCCACTATTCCTATTCTTAGACCAAGGAATAGAAACAGTACTAACAAACTGGCAATGAGC
TAATACAATAACATTTGATTTAAATACAAGCTTCAAATTTGACCATTACTCAATTATCTT
CACCCCAATTGCCCTATACGTTACATGATCAATTCTAGAATTCGCCTCATGATACATGCA
CGCAGACCCAAACATAAACCGATTCTTTAAATACCTACTTATGTTCTTAGTAGCAATAAT
TATTCTAGTAACAGCTAACAACTTATTTCAACTATTCATTGGCTGAGAAGGCGTA
>A_AD2010_109
AGACTGAGCTGTAACACACGTTAAAACTGCCGTTCAAATAGCATTTTTCGTAAGCCTAAT
CCCACTATTCCTATTCTTAGACCAAGGAATAGAAACAGTACTAACAAACTGGCAATGAGC
TAATACAATAACATTTGATTTAAATACAAGCTTCAAATTTGACCATTACTCAATTATCTT
CACCCCAATTGCCCTATACGTTACATGATCAATTCTAGAATTCGCCTCATGATACATGCA
CGCAGACCCAAACATAAACCGATTCTTTAAATACCTACTTATGTTCTTAGTAGCAATAAT
TATTCTAGTAACAGCTAACAACTTATTTCAACTATTCATTGGCTGAGAAGGCGTA
>A_AD2010_111
AGACTGAGCTGTAACACACGTTAAAACTGCCGTTCAAATAGCATTTTTCGTAAGCCTAAT
CCCACTATTCCTATTCTTAGACCAAGGAATAGAAACAGTACTAACAAACTGGCAATGAGC
TAATACAATAACATTTGATTTAAATACAAGCTTCAAATTTGACCATTACTCAATTATCTT
CACCCCAATTGCCCTATACGTTACATGATCAATTCTAGAATTCGCCTCATGATACATGCA
CGCAGACCCAAACATAAACCGATTCTTTAAATACCTACTTATGTTCTTAGTAGCAATAAT
TATTCTAGTAACAGCTAACAACTTATTTCAACTATTCATTGGCTGAGAAGGCGTA
>A_AD2010_114
AGACTGAGCTGTAACACACGTTAAAACTGCCGTTCAAATAGCATTTTTCGTAAGCCTAAT
CCCACTATTCCTATTCTTAGACCAAGGAATAGAAACAGTACTAACAAACTGGCAATGAGC
TAATACAATAACATTTGATTTAAATACAAGCTTCAAATTTGACCATTACTCAATTATCTT
CACCCCAATTGCCCTATACGTTACATGATCAATTCTAGAATTCGCCTCATGATACATGCA
CGCAGACCCAAACATAAACCGATTCTTTAAATACCTGCTTATGTTCTTAGTAGCAATAAT
TATTCTAGTAACAGCTAACAACTTATTTCAACTATTCATTGGCTGAGAAGGCGTA
>A_AD2010_116
AGACTGAGCTGTAACACACGTTAAAACTGCCGTTCAAATAGCATTTTTCGTAAGCCTAAT
CCCACTATTCCTATTCTTAGACCAAGGAATAGAAACAGTACTAACAAACTGGCAATGAGC
TAATACAATAACATTTGATTTAAATACAAGCTTCAAATTTGACCATTACTCAATTATCTT
CACCCCAATTGCCCTATACGTTACATGATCAATTCTAGAATTCGCCTCATGATACATGCA
CGCAGACCCAAACATAAACCGATTCTTTAAATACCTACTTATGTTCTTAGTAGCAATAAT
TATTCTAGTAACAGCTAACAACTTATTTCAACTATTCATTGGCTGAGAAGGCGTA
>A_AD2010_122
AGACTGAGCTGTAACACACGTTAAAACTGCCGTTCAAATAGCATTTTTCGTAAGCCTAAT
CCCACTATTCCTATTCTTAGACCAAGGAATAGAAACAGTACTAACAAACTGACAATGAGC
TAATACAATAACATTTGATTTAAATACAAGCTTCAAATTTGACCATTACTCAATTATCTT
CACCCCAATTGCCCTATACGTTACATGATCAATTCTAGAATTCGCCTCATGATACATGCA
CGCAGACCCAAACATAAACCGATTCTTTAAATACCTACTTATGTTCTTAGTAGCAATAAT
TATTCTAGTAACAGCTAACAACTTATTTCAACTATTCATTGGCTGAGAAGGCGTG
>A_AD2010_126
AGACTGAGCTGTAACACACGTTAAAACTGCCGTTCAAATAGCATTTTTCGTAAGCCTAAT
CCCACTATTCCTATTCTTAGACCAAGGAATAGAAACAGTACTAACAAACTGGCAATGAGC
TAATACAATAACATTTGATTTAAATACAAGCTTCAAATTTGACCATTACTCAATTATCTT
CACCCCAATTGCCCTATACGTTACATGATCAATTCTAGAATTCGCCTCATGATACATGCA
CGCAGACCCAAACATGAACCGATTCTTTAAATACCTACTTATGTTCTTAGTAGCAATAAT
TATTCTAGTAACAGCTAACAACTTATTTCAACTATTCATTGGCTGAGAAGGCGTA
>A_AD2010_128
AGACTGAGCTGTAACACACGTTAAAACTGCCGTTCAAATAGCATTTTTCGTAAGCCTAAT
CCCACTATTCCTATTCTTAGACCAAGGAATAGAAACAGTACTAACAAACTGGCAGTGAGC
TAATACAATAACATTTGATTTAAATACAAGCTTCAAATTTGACCATTACTCAATTATCTT
CACCCCAATTGCCCTATACGTTACATGATCAATTCTAGAATTCGCCTCATGATACATGCA
CGCAGACCCAAACATAAACCGATTCTTTAAATACCTACTTATGTTCTTAGTAGCAATAAT
TATTCTAGTAACAGCTAACAACTTATTTCAACTATTCATTGGCTGAGAAGGCGTA
>A_AD2010_130
AGACTGAGCTGTAACACACGTTAAAACTGCCGTTCAAATAGCATTTTTCGTAAGCCTAAT
CCCACTATTCCTATTCTTAGACCAAGGAATAGAAACAGTACTAACAAACTGGCAATGGGC
TAATACAATAACATTTGATTTAAATACAAGCTTCAAATTTGACCATTACTCAATTATCTT
CACCCCAATTGCCCTATACGTTACATGATCAATTCTAGAATTCGCCTCATGATACATGCA
CGCAGACCCAAACATAAACCGATTCTTTAAATACCTACTTATGTTCTTAGTAGCAATAAT
TATTCTAGTAACAGCTAACAACTTATTTCAACTATTCATTGGCTGAGAAGGCGTA
>A_AD2010_131
AGACTGAGCTGTAACACACGTTAAAACTGCCGTTCAAATAGCATTTTTCGTAAGCCTAAT
CCCACTATTCCTATTCTTAGACCAAGGAATAGAAACAGTACTAACAAACTGGCAATGAGC
TAATACAATAACATTTGATTTAAATACAAGCTTCAAATTTGACCATTACTCAATTATCTT
CACCCCAATTGCCCTATACGTTACATGATCAATTCTAGAATTCGCCTCATGATACATGCA
CGCAGACCCAAACATAAACCGATTCTTTAAATACCTACTTATGTTCTTAGTAGCAATAAT
TATTCTAGTAACAGCTAACAACTTATTTCAACTATTCATTGGCTGAGAAGGCGTA
>A_AD2010_132
AGACTGAGCTGTAACACACGTTAAAACTGCCGTTCAAATAGCATTTTTCGTAAGCCTAAT
CCCACTATTCCTATTCTTAGACCAAGGAATAGAAACAGTACTAACAAACTGGCAATGAGC
TAATACAATAACATTTGATTTAAATACAAGCTTCAAATTTGACCATTACTCAATTATCTT
CACCCCAATTGCCCTATACGTTACATGATCAATTCTAGAATTCGCCTCATGATACATGCA
CGCAGACCCAAACATAAACCGATTCTTTAAATACCTACTTATGTTCTTAGTAGCAATAAT
TATTCTAGTAACAGCTAACAACTTATTTCAACTATTCATTGGCTGAGAAGGCGTA
>A_AD2010_133
AGACTGAGCTGTAACACACGTTAAAACTGCCGTTCAAATAGCATTTTTCGTAAGCCTAAT
CCCACTATTCCTATTCTTAGACCAAGGAATAGAAACAGTACTAACAAACTGGCAATGAGC
TAATACAATAACATTTGATTTAAATACAAGCTTCAAATTTGACCATTACTCAATTATCTT
CACCCCAATTGCCCTATACGTTACATGATCAATTCTAGAATTCGCCTCATGATACATGCA
CACAGACCCAAACATAAACCGATTCTTTAAATACCTACTTATGTTCTTAGTAGCAATAAT
TATTCTAGTAACAGCTAACAACTTATTTCAACTATTCATTGGCTGAGAAGGCGTA
>A_AD2010_134
AGACTGAGCTGTAACACACGTTAAAACTGCCGTTCAAATAGCATTTTTCGTAAGCCTAAT
CCCACTATTCCTATTCTTAGACCAAGGAATAGAAACAGTACTAACAAACTGGCAATGAGC
TAATACAATAACATTTGATTTAAATACAAGCTTCAAATTTGACCATTACTCAATTATCTT
CACCCCAATTGCCCTATACGTTACATGATCAATTCTAGAATTCGCCTCATGATACATGCA
CGCAGACCCAAACATAAACCGATTCTTTAAATACCTACTTATGTTCTTAGTAGCAATAAT
TATTCTAGTAACAGCTAACAACTTATTTCAACTATTCATTGGCTGAGAAGGCGTA
>A_AD2010_135
AGACTGAGCTGTAACACACGTTAAAACTGCCGTTCAAATAGCATTTTTCGTAAGCCTAAT
CCCACTATTCCTATTCTTAGACCAAGGAATAGAAACAGTACTAACAAACTGGCAATGAGC
TAATACAATAACATTTGATTTAAATACAAGCTTCAAATTTGACCATTACTCAATTATCTT
CACCCCAATTGCCCTATACGTTACATGATCAATTCTAGAATTCGCCTCATGATACATGCA
CGCAGACCCAAACATAAACCGATTCTTTAAATACCTGCTTATGTTCTTAGTAGCAATAAT
TATTCTAGTAACAGCTAACAACTTATTTCAACTATTCATTGGCTGAGAAGGCGTA
>A_AD2010_137
AGACTGAGCTGTAACACACGTTAAAACTGCCGTTCAAATAGCATTTTTCGTAAGCCTAAT
CCCACTATTCCTATTCTTAGACCAAGGAATAGAAACAGTACTAACAAACTGGCAATGAGC
TAATACAATAACATTTGATTTAAATACAAGCTTCAAATTTGACCATTACTCAATTATCTT
CACCCCAATTGCCCTATACGTTACATGATCAATTCTAGAATTCGCCTCATGATACATGCA
CGCAGACCCAAACATAAACCGATTCTTTAAATACCTACTTATGTTCTTAGTAGCAATAAT
TATTCTAGTAACAGCTAACAACTTATTTCAACTATTCATTGGCTGAGAAGGCGTA
>A_AD2010_138
AGACTGAGCTGTAACACACGTTAAAACTGCCGTTCAAATAGCATTTTTCGTAAGCCTAAT
CCCACTATTCCTATTCTTAGACCAAGGAATAGAAACAGTACTAACAAACTGGCAATGAGC
TAATACAATAACATTTGATTTAAATACAAGCTTCAAATTTGACCATTACTCAATTATCTT
CACCCCAATTGCCCTATACGTTACATGATCAATTCTAGAATTCGCCTCATGATACATGCA
CGCAGACCCAAACATAAACCGATTCTTTAAATACCTACTTATGTTCTTAGTAGCAATAAT
TATTCTAGTAACAGCTAACAACTTATTTCAACTATTCATTGGCTGAGAAGGCGTA
>A_AD2010_139
AGACTGAGCTGTAACACACGTTAAAACTGCCGTTCAAATAGCATTTTTCGTAAGCCTAAT
CCCACTATTCCTATTCTTAGACCAAGGAATAGAAACAGTACTAACAAACTGGCAATGAGC
TAATACAATAACATTTGATTTAAATACAAGCTTCAAATTTGACCATTACTCAATTATCTT
CACCCCAATTGCCCTATACGTTACATGATCAATTCTAGAATTCGCCTCATGATACATGCA
CGCAGACCCAAACATAAACCGATTCTTTAAATACCTACTTATGTTCTTAGTAGCAATAAT
TATTCTAGTAACAGCTAACAACTTATTTCAACTATTCATTGGCTGAGAAGGCGTG
>A_AD2010_141
AGACTGAGCTGTAACACACGTTAAAACTGCCGTTCAAATAGCATTTTTCGTAAGCCTAAT
CCCACTATTCCTATTCTTAGACCAAGGAATAGAAACAGTACTAACAAACTGGCAATGAGC
TAATACAATAACATTTGATTTAAATACAAGCTTCAAATTTGACCATTACTCAATTATCTT
CACCCCAATTGCCCTATACGTTACATGATCAATTCTAGAATTCGCCTCATGATACATGCA
CGCAGACCCAAACATAAACCGATTCTTTAAATACCTACTTATGTTCTTAGTAGCAATAAT
TATTCTAGTAACAGCTAACAACTTATTTCAACTATTCATTGGCTGAGAAGGCGTA
>A_AD2010_142
AGACTGAGCTGTAACACACGTTAAAACTGCCGTTCAAATAGCATTTTTCGTAAGCCTAAT
CCCACTATTCCTATTCTTAGACCAAGGAATAGAAACAGTACTAACAAACTGGCAATGAGC
TAATACAATAACATTTGATTTAAATACAAGCTTCAAATTTGACCATTACTCAATTATCTT
CACCCCAATTGCCCTATACGTTACATGATCAATTCTAGAATTCGCCTCATGATACATGCA
CGCAGACCCAAACATAAACCGATTCTTTAAATACCTACTTATGTTCTTAGTAGCAATAAT
TATTCTAGTAACAGCTAACAACTTATTTCAACTATTCATTGGCTGAGAAGGCGTA
>A_AD2010_143
AGACTGAGCTGTAACACACGTTAAAACTGCCGTTCAAATAGCATTTTTCGTAAGCCTAAT
CCCACTATTCCTATTCTTAGACCAAGGAATAGAAACAGTACTAACAAACTGGCAATGAGC
TAATACAATAACATTTGATTTAAATACAAGCTTCAAATTTGACCATTACTCAATTATCTT
CACCCCAATTGCCCTATACGTTACATGATCAATTCTAGAATTCGCCTCATGATACATGCA
CGCAGACCCAAACATAAACCGATTCTTTAAATACCTACTTATGTTCTTAGTAGCAATAAT
TATTCTAGTAACAGCTAACAACTTATTTCAACTATTCATTGGCTGAGAAGGCGTG
>A_AD2010_146
AGACTGAGCTGTAACACACGTTAAAACTGCCGTTCAAATAGCATTTTTCGTAAGCCTGAT
CCCACTATTCCTATTCTTAGACCAAGGAATAGAAACAGTACTAACAAACTGGCAATGAGC
TAATACAATAACATTTGATTTAAATACAAGCTTCAAATTTGACCATTACTCAATTATCTT
CACCCCAATTGCCCTATACGTTACATGATCAATTCTAGAATTCGCCTCATGATACATGCA
CGCAGACCCAAACATAAACCGATTCTTTAAATACCTACTTATGTTCTTAGTAGCAATAAT
TATTCTAGTAACAGCTAACAACTTATTTCAACTATTCATTGGCTGAGAAGGCGTA
>A_AD2010_147
AGACTGAGCTGTAACACACGTTAAAACTGCCGTTCAAATAGCATTTTTCGTAAGCCTAAT
CCCACTATTCCTATTCTTAGACCAAGGAATAGAAACAGTACTAACAAACTGGCAATGAGC
TAATACAATAACATTTGATTTAAATACAAGCTTCAAATTTGACCATTACTCAATTATCTT
CACCCCAATTGCCCTATACGTTACATGATCAATTCTAGAATTCGCCTCATGATACATGCA
CGCAGACCCAAACATAAACCGATTCTTTAAATACCTACTTATGTTCTTAGTAGCAATAAT
TATTCTAGTAACAGCTAACAACTTATTTCAACTATTCATTGGCTGAGAAGGCGTA
>A_AD2010_148
AGACTGAGCTGTAACACACGTTAAAACTGCCGTTCAAATAGCATTTTTCGTAAGCCTAAT
CCCACTATTCCTATTCTTAGACCAAGGAATAGAAACAGTACTAACAAACTGGCAATGAGC
TAATACAATAACATTTGATTTAAATACAAGCTTCAAATTTGACCATTACTCAATTATCTT
CACCCCAATTGCCCTATACGTTACATGATCAATTCTAGAATTCGCCTCATGATACATGCA
CACAGACCCAAACATAAACCGATTCTTTAAATACCTACTTATGTTCTTAGTAGCAATAAT
TATTCTAGTAACAGCTAACAACTTATTTCAACTATTCATTGGCTGAGAAGGCGTA
>A_AD2010_151
AGACTGAGCTGTAACACACGTTAAAACTGCCGTTCAAATAGCATTTTTCGTAAGCCTAAT
CCCACTATTCCTATTCTTAGACCAAGGAATAGAAACAGTACTAACAAACTGGCAATGAGC
TAATACAATAACATTTGATTTAAATACAAGCTTCAAATTTGACCATTACTCAATTATCTT
CACCCCAATTGCCCTATACGTTACATGATCAATTCTAGAATTCGCCTCATGATACATGCA
CGCAGACCCAAACATAAACCGATTCTTTAAATACCTGCTTATGTTCTTAGTAGCAATAAT
TATTCTAGTAACAGCTAACAACTTATTTCAACTATTCATTGGCTGAGAAGGCGTA
>A_AD2010_152
AGACTGAGCTGTAACACACGTTAAAACTGCCGTTCAAATAGCATTTTTCGTAAGCCTAAT
CCCACTATTCCTATTCTTAGACCAAGGAATAGAAACAGTACTAACAAACTGGCAATGAGC
TAATACAATAACATTTGATTTAAATACAAGCTTCAAATTTGACCATTACTCAATTATCTT
TACCCCAATTGCCCTATACGTTACATGATCAATTCTAGAATTCGCCTCATGATACATGCA
CGCAGACCCAAACATAAACCGATTCTTTAAATACCTACTTATGTTCTTAGTAGCAATAAT
TATTCTAGTAACAGCTAACAACTTATTTCAACTATTCATTGGCTGAGAAGGCGTA
>A_AD2010_157
AGACTGAGCTGTAACACACGTTAAAACTGCCGTTCAAATAGCATTTTTCGTAAGCCTAAT
CCCACTATTCCTATTCTTAGACCAAGGAATAGAAACAGTACTAACAAACTGGCAATGAGC
TAATACAATAACATTTGATTTAAATACAAGCTTCAAATTTGACCATTACTCAATTATCTT
CACCCCAATTGCCCTATACGTTACATGATCAATTCTAGAATTCGCCTCATGATACATGCA
CGCAGACCCAAACATAAACCGATTCTTTAAATACCTGCTTATGTTCTTAGTAGCAATAAT
TATTCTAGTAACAGCTAACAACTTATTTCAACTATTCATTGGCTGAGAAGGCGTA
>A_AD2010_159
AGACTGAGCTGTAACACACGTTAAAACTGCCGTTCAAATAGCATTTTTCGTAAGCCTAAT
CCCACTATTCCTATTCTTAGACCAAGGAATAGAAACAGTACTAACAAACTGGCAATGAGC
TAATACAATAACATTTGATTTAAATACAAGCTTCAAATTTGACCATTACTCAATTATCTT
CACCCCAATTGCCCTATACGTTACATGATCAATTCTAGAATTCGCCTCATGATACATGCA
CGCAGACCCAAACATAAACCGATTCTTTAAATACCTACTTATGTTCTTAGTAGCAATAAT
TATTCTAGTAACAGCTAACAACTTATTTCAACTATTCATTGGCTGAGAAGGCGTA
>A_AD2010_162
AGACTGAGCTGTAACACACGTTAAAACTGCCGTTCAAATAGCATTTTTCGTAAGCCTAAT
TCCACTATTCCTATTCTTAGACCAAGGAATAGAAACAGTACTAACAAACTGGCAATGAGC
TAATACAATAACATTTGATTTAAATACAAGCTTCAAATTTGACCATTACTCAATTATCTT
CACCCCAATTGCCCTATACGTTACATGATCAATTCTAGAATTCGCCTCATGATACATGCA
CGCAGACCCAAACATAAACCGATTCTTTAAATACCTACTTATGTTCCTAGTAGCAATAAT
TATTCTAGTAACAGCTAACAACTTATTTCAACTATTCATTGGCTGAGAAGGCGTA
>A_AD2010_164
AGACTGAGCTGTAACACACGTTAAAACTGCCGTTCAAATAGCATTTTTCGTAAGCCTAAT
CCCACTATTCCTATTCTTAGACCAAGGAATAGAAACAGTACTAACAAACTGGCAATGAGC
TAATACAATAACATTTGATTTAAATACAAGCTTCAAATTTGACCATTACTCAATTATCTT
CACCCCAATTGCCCTATACGTTACATGATCAATTCTAGAATTCGCCTCATGATACATGCA
CGCAGACCCAAACATAAACCGATTCTTTAAATACCTGCTTATGTTCTTAGTAGCAATAAT
TATTCTAGTAACAGCTAACAACTTATTTCAACTATTCATTGGCTGAGAAGGCGTA
>A_AD2010_84
AGACTGAGCTGTAACACACGTTAAAACTGCCGTTCAAATAGCATTTTTCGTAAGCCTAAT
CCCACTATTCCTATTCTTAGACCAAGGAATAGAAACAGTACTAACAAACTGGCAATGAGC
TAATACAATAACATTTGATTTAAATACAAGCTTCAAATTTGACCATTACTCAATTATCTT
CACCCCAATTGCCCTATACGTTACATGATCAATTCTAGAATTCGCCTCATGATACATGCA
CGCAGACCCAAACATAAACCGATTCTTTAAATACCTACTTATGTTCTTAGTAGCAATAAT
TATTCTAGTAACAGCTAACAACCTATTTCAACTATTCATTGGCTGAGAAGGCGTA
>A_AD2010_86
AGACTGAGCTGTAACACACGTTAAAACTGCCGTTCAAATAGCATTTTTCGTAAGCCTAAT
CCCACTATTCCTATTCTTAGACCAAGGAATAGAAACAGTACTAACAAACTGGCAATGAGC
TAATACAATAACATTTGATTTAAATACAAGCTTCAAATTTGACCATTACTCAATTATCTT
CACCCCAATTGCCCTATACGTTACATGATCAATTCTAGAATTCGCCTCATGATACATGCA
CGCAGACCCAAACATAAACCGATTCTTTAAATACCTACTTATGTTCTTAGTAGCAATAAT
TATTCTAGTAACAGCTAACAACTTATTTCAACTATTCATTGGCTGAGAAGGCGTA
>A_AD2010_87
AGACTGAGCTGTAACACACGTTAAAACTGCCGTTCAAATAGCATTTTTCGTAAGCCTAAT
CCCACTATTCCTATTCTTAGACCAAGGAATAGAAACAGTACTAACAAACTGGCAATGAGC
TAATACAATAACATTTGATTTAAATACAAGCTTCAAATTTGACCATTACTCAATTATCTT
CACCCCAATTGCCCTATACGTTACATGATCAATTCTAGAATTCGCCTCATGATACATGCA
CGCAGACCCAAACATAAACCGATTCTTTAAATACCTGCTTATGTTCTTAGTAGCAATAAT
TATTCTAGTAACAGCTAACAACTTATTTCAACTATTCATTGGCTGAGAAGGCGTA
>A_AD2010_88
AGACTGAGCTGTAACACACGTTAAAACTGCCGTTCAAATAGCATTTTTCGTAAGCCTAAT
CCCACTATTCCTATTCTTAGACCAAGGAATAGAAACAGTACTAACAAACTGGCAATGAGC
TAATACAATAACATTTGATTTAAATACAAGCTTCAAATTTGACCATTACTCAATTATCTT
CACCCCAATTGCCCTATACGTTACATGATCAATTCTAGAATTCGCCTCATGATACATGCA
CGCAGACCCAAACATAAACCGATTCTTTAAATACCTACTTATGTTCTTAGTAGCAATAAT
TATTCTAGTAACAGCTAACAACTTATTTCAACTATTCATTGGCTGAGAAGGCGTA
>A_AD2010_90
AGACTGAGCTGTAACACACGTTAAAACTGCCGTTCAAATAGCATTTTTCGTAAGCCTAAT
CCCACTATTCCTATTCTTAGACCAAGGAATAGAAACAGTACTAACAAACTGGCAATGAGC
TAATACAATAACATTTGATTTAAATACAAGCTTCAAATTTGACCATTACTCAATTATCTT
CACCCCAATTGCCCTATACGTTACATGATCAATTCTAGAATTCGCCTCATGATACATGCA
CGCAGACCCAAACATAAACCGATTCTTTAAATACCTACTTATGTTCTTAGTAGCAATAAT
TATTCTAGTAACAGCTAACAACTTATTTCAACTATTCATTGGCTGAGAAGGCGTG
>A_AD2010_93
AGACTGAGCTGTAACACACGTTAAAACTGCCGTTCAAATAGCATTTTTCGTAAGCCTAAT
CCCACTATTCCTATTCTTAGACCAAGGAATAGAAACAGTACTAACAAACTGGCAATGAGC
TAATACAATAACATTTGATTTAAATACAAGCTTCAAATTTGACCATTACTCAATTATCTT
CACCCCAATTGCCCTATACGTTACATGATCAATTCTAGAATTCGCCTCATGATACATGCA
CGCAGACCCAAACATAAACCGATTCTTTAAATACCTACTTATGTTCTTAGTAGCAATAAT
TATTCTAGTAACAGCTAACAACTTATTTCAACTATTCATTGGCTGAGAAGGCGTA
>A_AD2010_96
AGACTGAGCTGTAACACACGTTAAAACTGCCGTTCAAATAGCATTTTTCGTAAGCCTAAT
CCCACTATTCCTATTCTTAGACCAAGGAATAGAAACAGTACTAACAAACTGGCAATGAGC
TAATACAATAACATTTGATTTAAATACAAGCTTCAAATTTGACCATTACTCAATTATCTT
CACCCCAATTGCCCTATACGTTACATGATCAATTCTAGAATTCGCCTCATGATACATGCA
CGCAGACCCAAACATAAACCGATTCTTTAAATACCTGCTTATGTTCTTAGTAGCAATAAT
TATTCTAGTAACAGCTAACAACTTATTTCAACTATTCATTGGCTGAGAAGGCGTA
>A_AD2010_97
AGACTGAGCTGTAACACACGTTAAAACTGCCGTTCAAATAGCATTTTTCGTAAGCCTAAT
CCCACTATTCCTATTCTTAGACCAAGGAATAGAAACAGTACTAACAAACTGGCAATGAGC
TAATACAATAACATTTGATTTAAATACAAGCTTCAAATTTGACCATTACTCAATTATCTT
CACCCCAATTGCCCTATACGTTACATGATCAATTCTAGAATTCGCCTCATGATATATGCA
CGCAGACCCAAACATAAACCGATTCTTTAAATACCTACTTATGTTCTTAGTAGCAATAAT
TATTCTAGTAACAGCTAACAACTTATTTCAACTATTCATTGGCTGAGAAGGCGTA
>A_AD2010_98
AGACTGAGCTGTAACACACGTTAAAACTGCCGTTCAAATAGCATTTTTCGTAAGCCTAAT
CCCACTATTCCTATTCTTAGACCAAGGAATAGAAACAGTACTAACAAACTGGCAATGAGC
TAATACAATAACATTTGATTTAAATACAAGCTTCAAATTTGACCATTACTCAATTATCTT
CACCCCAATTGCCCTATACGTTACATGATCAATTCTAGAATTCGCCTCATGATACATGCA
CGCAGACCCAAACATAAACCGATTCTTTAAATACCTACTTATGTTCTTAGTAGCAATAAT
TATTCTAGTAACAGCTAACAACTTATTTCAACTATTCATTGGCTGAGAAGGCGTA
>A_AD2010_89
AGACTGAGCTGTAACACACGTTAAAACTGCCGTTCAAATAGCATTTTTCGTAAGCCTAAT
CCCACTATTCCTATTCTTAGACCAAGGAATAGAAACAGTACTAACAAACTGGCAATGAGC
TAATACAATAACATTTGATTTAAATACAAGCTTCAAATTTGACCATTACTCAATTATCTT
CACCCCAATTGCCCTATACGTTACATGATCAATTCTAGAATTCGCCTCATGATACATGCA
CGCAGACCCAAACATAAACCGATTCTTTAAATACCTACTTATGTTCTTAGTAGCAATAAT
TATTCTAGTAACAGCTAACAACTTATTTCAACTATTCATTGGCTGAGAAGGCGTA
>B_AD2010_92
AGACTGAGCTGTAACACACGTTAAAACTGCCGTTCAAATAGCATTTTTCGTAAGCCTAAT
TCCACTATTCCTATTCTTAGACCAAGGAATAGAAACAGTACTAACAAACTGGCAATGAGC
TAATACAATAACATTTGATTTAAATACAAGCTTCAAATTTGACCATTACTCAATTATCTT
CACCCCAATTGCCCTATACGTTACATGATCAATTCTAGAATTCGCCTCATGATACATGCA
CGCAGACCCAAACATAAACCGATTCTTTAAATACCTACTTATGTTCCTAGTAGCAATAAT
TATTCTAGTAACAGCTAACAACTTATTTCAACTATTCATTGGCTGAGAAGGCGTA
>B_AD2010_78
AGACTGAGCTGTAACACACGTTAAAACTGCCGTTCAAATAGCATTTTTCGTAAGCCTAAT
TCCACTATTCCTATTCTTAGACCAAGGAATAGAAACAGTACTAACAAACTGGCAATGAGC
TAATACAATAACATTTGATTTAAATACAAGCTTCAAATTTGACCATTACTCAATTATCTT
CACCCCAATTGCCCTATACGTTACATGATCAATTCTAGAATTCGCCTCATGATACATGCA
CGCAGACCCAAACATAAACCGATTCTTTAAATACCTACTTATGTTCCTAGTAGCAATAAT
TATTCTAGTAACAGCTAACAACTTATTTCAACTATTCATTGGCTGAGAAGGCGTA
>B_AD2010_156
AGACTGAGCTGTAACACACGTTAAAACTGCCGTTCAAATAGCATTTTTCGTAAGCCTAAT
TCCACTATTCCTATTCTTAGACCAAGGAATAGAAACAGTACTAACAAACTGGCAATGAGC
TAATACAATAACATTTGATTTAAATACAAGCTTCAAATTTGACCATTACTCAATTATCTT
CACCCCAATTGCCCTATACGTTACATGATCAATTCTAGAATTCGCCTCATGATACATGCA
CGCAGACCCAAACATAAACCGATTCTTTAAATACCTACTTATGTTCCTAGTAGCAATAAT
TATTCTAGTAACAGCTAACAACTTATTTCAACTATTCATTGGCTGAGAAGGCGTA
>B_AD2010_27
AGACTGAGCTGTAACACACGTTAAAACTGCCGTTCAAATAGCATTTTTCGTAAGCCTAAT
TCCACTATTCCTATTCTTAGACCAAGGAATAGAAACAGTACTAACAAACTGGCAATGAGC
TAATACAATAACATTTGATTTAAATACAAGCTTCAAATTTGACCATTACTCAATTATCTT
CACCCCAATTGCCCTATACGTTACATGATCAATTCTAGAATTCGCCTCATGATACATGCA
CGCAGACCCAAACATAAACCGATTCTTTAAATACCTACTTATGTTCTTAGTAGCAATAAT
TATTCTAGTAACAGCTAACAACTTATTTCAACTATTCATTGGCTGAGAAGGCGTA
>B_AD2010_21
AGACTGAGCTGTAACACACGTTAAAACTGCCGTTCAAATAGCATTTTTCGTAAGCCTAAT
TCCACTATTCCTATTCTTAGACCAAGGAATAGAAACAGTACTAACAAACTGGCAATGAGC
TAATACAATAACATTTGATTTAAATACAAGCTTCAAATTTGACCATTACTCAATTATCTT
CACCCCAATTGCCCTATACGTTACATGATCAATTCTAGAATTCGCCTCATGATACATGCA
CGCAGACCCAAACATAAACCGATTCTTTAAATACCTACTTATGTTCCTAGTAGCAATAAT
TATTCTAGTAACAGCTAACAACTTATTTCAACTATTCATTGGCTGAGAAGGCGTA
>B_AD2010_43
AGACTGAGCTGTAACACACGTTAAAACTGCCGTTCAAATAGCATTTTTCGTAAGCCTAAT
TCCACTATTCCTATTCTTAGACCAAGGAATAGAAACAGTACTAACAAACTGGCAATGAGC
TAATACAATAACATTTGATTTAAATACAAGCTTCAAATTTGACCATTACTCAATTATCTT
CACCCCAATTGCCCTATACGTTACATGATCAATTCTAGAATTCGCCTCATGATACATGCA
CGCAGACCCAAACATAAACCGATTCTTTAAATACCTACTTATGTTCCTAGTAGCAATAAT
TATTCTAGTAACAGCTAACAACTTATTTCAACTATTCATTGGCTGAGAAGGCGTA
>B_AD2010_32
AGACTGAGCTGTAACACACGTTAAAACTGCCGTTCAAATAGCATTTTTCGTAAGCCTAAT
TCCACTATTCCTATTCTTAGACCAAGGAATAGAAACAGTACTAACAAACTGGCAATGAGC
TAATACAATAACATTTGATTTAAATACAAGCTTCAAATTTGACCATTACTCAATTATCTT
CACCCCAATTGCCCTATACGTTACATGATCAATTCTAGAATTCGCCTCATGATACATGCA
CGCAGACCCAAACATAAACCGATTCTTTAAATACCTACTTATGTTCCTAGTAGCAATAAT
TATTCTAGTAACAGCTAACAACTTATTTCAACTATTCATTGGCTGAGAAGGCGTA
>B_AD2010_15
AGACTGAGCTGTAACACACGTTAAAACTGCCGTTCAAATAGCATTTTTCGTAAGCCTAAT
TCCACTATTCCTATTCTTAGACCAAGGAATAGAAACAGTACTAACAAACTGGCAATGAGC
TAATACAATAACATTTGATTTAAATACAAGCTTCAAATTTGACCATTACTCAATTATCTT
CACCCCAATTGCCCTATACGTTACATGATCAATTCTAGAATTCGCCTCATGATACATGCA
CGCAGACCCAAACATAAACCGATTCTTTAAATACCTACTTATGTTCCTAGTAGCAATAAT
TATTCTAGTAACAGCTAACAACTTATTTCAACTATTCATTGGCTGAGAAGGCGTA
>B_AD2010_22
AGACTGAGCTGTAACACACGTTAAAACTGCCGTTCAAATAGCATTTTTCGTAAGCCTAAT
TCCACTATTCCTATTCTTAGACCAAGGAATAGAAACAGTACTAACAAACTGGCAATGAGC
TAATACAATAACATTTGATTTAAATACAAGCTTCAAATTTGACCATTACTCAATTATCTT
CACCCCAATTGCCCTATACGTTACATGATCAATTCTAGAATTCGCCTCATGATACATGCA
CGCAGACCCAAACATAAACCGATTCTTTAAATACCTACTTATGTTCCTAGTAGCAATAAT
TATTCTAGTAACAGCTAACAACTTATTTCAACTATTCATTGGCTGAGAAGGCGTA
>B_AD2010_44
AGACTGAGCTGTAACACACGTTAAAACTGCCGTTCAAATAGCATTTTTCGTAAGCCTAAT
TCCACTATTCCTATTCTTAGACCAAGGAATAGAAACAGTACTAACAAACTGGCAATGAGC
TAATACAATAACATTTGATTTAAATACAAGCTTCAAATTTGACCATTACTCAATTATCTT
CACCCCAATTGCCCTATACGTTACATGATCAATTCTAGAATTCGCCTCATGATACATGCA
CGCAGACCCAAACATAAACCGATTCTTTAAATACCTACTTATGTTCCTAGTAGCAATAAT
TATTCTAGTAACAGCTAACAACTTATTTCAACTATTCATTGGCTGAGAAGGCGTA
>B_AD2010_39
AGACTGAGCTGTAACACACGTTAAAACTGCCGTTCAAATAGCATTTTTCGTAAGCCTAAT
TCCACTATTCCTATTCTTAGACCAAGGAATAGAAACAGTACTAACAAACTGGCAATGAGC
TAATACAATAACATTTGATTTAAATACAAGCTTCAAATTTGACCATTACTCAATTATCTT
CACCCCAATTGCCCTATACGTTACATGATCAATTCTAGAATTCGCCTCATGATACATGCA
CGCAGACCCAAACATAAACCGATTCTTTAAATACCTACTTATGTTCCTAGTAGCAATAAT
TATTCTAGTAACAGCTAACAACTTATTTCAACTATTCATTGGCTGAGAAGGCGTA
>B_AD2010_120
AGACTGAGCTGTAACACACGTTAAAACTGCCGTTCAAATAGCATTTTTCGTAAGCCTAAT
TCCACTATTCCTATTCTTAGACCAAGGAATAGAAACAGTACTAACAAACTGGCAATGAGC
TAATACAATAACATTTGATTTAAATACAAGCTTCAAATTTGACCATTACTCAATTATCTT
CACCCCAATTGCCCTATACGTTACATGATCAATTCTAGAATTCGCCTCATGATACATGCA
CGCAGACCCAAACATAAACCGATTCTTTAAATACCTACTTATGTTCCTAGTAGCAATAAT
TATTCTAGTAACAGCTAACAACTTATTTCAACTATTCATTGGCTGAGAAGGCGTA
>B_AD2010_56
AGACTGAGCTGTAACACACGTTAAAACTGCCGTTCAAATAGCATTTTTCGTAAGCCTAAT
TCCACTATTCCTATTCTTAGACCAAGGAATAGAAACAGTACTAACAAACTGGCAATGAGC
TAATACAATAACATTTGATTTAAATACAAGCTTCAAATTTGACCATTACTCAATTATCTT
CACCCCAATTGCCCTATACGTTACATGATCAATTCTAGAATTCGCCTCATGATACATGCA
CGCAGACCCAAACATAAACCGATTCTTTAAATACCTACTTATGTTCCTAGTAGCAATAAT
TATTCTAGTAACAGCTAACAACTTATTTCAACTATTCATTGGCTGAGAAGGCGTA
>B_AD2010_49
AGACTGAGCTGTAACACACGTTAAAACTGCCGTTCAAATAGCATTTTTCGTAAGCCTAAT
TCCACTATTCCTATTCTTAGACCAAGGAATAGAAACAGTACTAACAAACTGGCAATGAGC
TAATACAATAACATTTGATTTAAATACAAGCTTCAAATTTGACCATTACTCAATTATCTT
CACCCCAATTGCCCTATACGTTACATGATCAATTCTAGAATTCGCCTCATGATACATGCA
CGCAGACCCAAACATAAACCGATTCTTTAAATACCTACTTATGTTCCTAGTAGCAATAAT
TATTCTAGTAACAGCTAACAACTTATTTCAACTATTCATTGGCTGAGAAGGCGTA
>B_AD2010_149
AGACTGAGCTGTAACACACGTTAAAACTGCCGTTCAAATAGCATTTTTCGTAAGCCTAAT
TCCACTATTCCTATTCTTAGACCAAGGAATAGAAACAGTACTAACAAACTGGCAATGAGC
TAATACAATAACATTTGATTTAAATACAAGCTTCAAATTTGACCATTACTCAATTATCTT
CACCCCAATTGCCCTATACGTTACATGATCAATTCTAGAATTCGCCTCATGATACATGCA
CGCAGACCCAAACATAAACCGATTCTTTAAATACCTACTTATGTTCCTAGTAGCAATAAT
TATTCTAGTAACAGCTAACAACTTATTTCAACTATTCATTGGCTGAGAAGGCGTA
>B_AD2010_112
AGACTGAGCTGTAACACACGTTAAAACTGCCGTTCAAATAGCATTTTTCGTAAGCCTAAT
TCCACTATTCCTATTCTTAGACCAAGGAATAGAAACAGTACTAACAAACTGGCAATGAGC
TAATACAATAACATTTGATTTAAATACAAGCTTCAAATTTGACCATTACTCAATTATCTT
CACCCCAATTGCCCTATACGTTACATGATCAATTCTAGAATTCGCCTCATGATACATGCA
CGCAGACCCAAACATAAACCGATTCTTTAAATACCTACTTATGTTCCTAGTAGCAATAAT
TATTCTAGTAACAGCTAACAACTTATTTCAACTATTCATTGGCTGAGAAGGCGTA
>B_AD2010_161
AGACTGAGCTGTAACACACGTTAAAACTGCCGTTCAAATAGCATTTTTCGTAAGCCTAAT
CCCACTATTCCTATTCTTAGACCAAGGAATAGAAACAGTACTAACAAACTGGCAATGAGC
TAATACAATAACATTTGATTTAAATACAAGCTTCAAATTTGACCATTACTCAATTATCTT
CACCCCAATTGCCCTATACGTTACATGATCAATTCTAGAATTCGCTTCATGATACATGCA
CGCAGACCCAAACATAAACCGATTCTTTAAATACCTACTTATGTTCTTAGTAGCAATAAT
TATTCTAGTAACAGCTAACAACTTATTTCAACTATTCATTGGCTGAGAAGGCGTA
>B_AD2010_66
AGACTGAGCTGTAACACACGTTAAAACTGCCGTTCAAATAGCATTTTTCGTAAGCCTAAT
TCCACTATTCCTATTCTTAGACCAAGGAATAGAAACAGTACTAACAAACTGGCAATGAGC
TAATACAATAACATTTGATTTAAATACAAGCTTCAAATTTGACCATTACTCAATTATCTT
CACCCCAATTGCCCTATACGTTACATGATCAATTCTAGAATTCGCCTCATGATACATGCA
CGCAGACCCAAACATAAACCGATTCTTTAAATACCTACTTATGTTCCTAGTAGCAATAAT
TATTCTAGTAACAGCTAACAACTTATTTCAACTATTCATTGGCTGAGAAGGCGTA
>B_AD2010_28
AGACTGAGCTGTAACACACGTTAAAACTGCCGTTCAAATAGCATTTTTCGTAAGCCTAAT
TCCACTATTCCTATTCTTAGACCAAGGAATAGAAACAGTACTAACAAACTGGCAATGAGC
TAATACAATAACATTTGATTTAAATACAAGCTTCAAATTTGACCATTACTCAATTATCTT
CACCCCAATTGCCCTATACGTTACATGATCAATTCTAGAATTCGCCTCATGATACATGCA
CGCAGACCCAAACATAAACCGATTCTTTAAATACCTACTTATGTTCCTAGTAGCAATAAT
TATTCTAGTAACAGCTAACAACTTATTTCAACTATTCATTGGCTGAGAAGGCGTA
>B_AD2010_04
AGACTGAGCTGTAACACACGTTAAAACTGCCGTTCAAATAGCATTTTTCGTAAGCCTAAT
TCCACTATTCCTATTCTTAGACCAAGGAATAGAAACAGTACTAACAAACTGGCAATGAGC
TAATACAATAACATTTGATTTAAATACAAGCTTCAAATTTGACCATTACTCAATTATCTT
CACCCCAATTGCCCTATACGTTACATGATCAATTCTAGAATTCGCCTCATGATACATGCA
CGCAGACCCAAACATAAACCGATTCTTTAAATACCTACTTATGTTCCTAGTAGCAATAAT
TATTCTAGTAACAGCTAACAACTTATTTCAACTATTCATTGGCTGAGAAGGCGTA
>B_AD2010_113
AGACTGAGCTGTAACACACGTTAAAACTGCCGTTCAAATAGCATTTTTCGTAAGCCTAAT
TCCACTATTCCTATTCTTAGACCAAGGAATAGAAACAGTACTAACAAACTGGCAATGAGC
TAATACAATAACATTTGATTTAAATACAAGCTTCAAATTTGACCATTACTCAATTATCTT
CACCCCAATTGCCCTATACGTTACATGATCAATTCTAGAATTCGCCTCATGATACATGCA
CGCAGACCCAAACATAAACCGATTCTTTAAATACCTACTTATGTTCCTAGTAGCAATAAT
TATTCTAGTAACAGCTAACAACTTATTTCAACTATTCATTGGCTGAGAAGGCGTA
>B_AD2010_124
AGACTGAGCTGTAACACACGTTAAAACTGCCGTTCAAATAGCATTTTTCGTAAGCCTAAT
TCCACTATTCCTATTCTTAGACCAAGGAATAGAAACAGTACTAACAAACTGGCAATGAGC
TAATACAATAACATTTGATTTAAATACAAGCTTCAAATTTGACCATTACTCAATTATCTT
CACCCCAATTGCCCTATACGTTACATGATCAATTCTAGAATTCGCCTCATGATACATGCA
CGCAGACCCAAACATAAACCGATTCTTTAAATACCTACTTATGTTCCTAGTAGCAATAAT
CATTCTAGTAACAGCTAACAACTTATTTCAACTATTCATTGGCTGAGAAGGCGTA
>B_AD2010_24
AGACTGAGCTGTAACACACGTTAAAACTGCCGTTCAAATAGCATTTTTCGTAAGCCTAAT
TCCACTATTCCTATTCTTAGACCAAGGAATAGAAACAGTACTAACAAACTGGCAATGAGC
TAATACAATAACATTTGATTTAAATACAAGCTTCAAATTTGACCATTACTCAATTATCTT
CACCCCAATTGCCCTATACGTTACATGATCAATTCTAGAATTCGCCTCATGATACATGCA
CGCAGACCCAAACATAAACCGATTCTTTAAATACCTACTTATGTTCCTAGTAGCAATAAT
TATTCTAGTAACAGCTAACAACTTATTTCAACTATTCATTGGCTGAGAAGGCGTA
>B_AD2010_136
AGACTGAGCTGTAACACACGTTAAAACTGCCGTTCAAATAGCATTTTTCGTAAGCCTAAT
TCCACTATTCCTATTCTTAGACCAAGGAATAGAAACAGTACTAACAAACTGGCAATGAGC
TAATACAATAACATTTGATTTAAATACAAGCTTCAAATTTGACCATTACTCAATTATCTT
CACCCCAATTGCCCTATACGTTACATGATCAATTCTAGAATTCGCCTCATGATACATGCA
CGCAGACCCAAACATAAACCGATTCTTTAAATACCTACTTATGTTCCTAGTAGCAATAAT
TATTCTAGTAACAGCTAACAACTTATTTCAACTATTCATTGGCTGAGAAGGCGTA
>B_AD2010_35
AGACTGAGCTGTAACACACGTTAAAACTGCCGTTCAAATAGCATTTTTCGTAAGCCTAAT
TCCACTATTCCTATTCTTAGACCAAGGAATAGAAACAGTACTAACAAACTGGCAATGAAC
TAATACAATAACATTTGATTTAAATACAAGCTTCAAATTTGACCATTACTCAATTATCTT
CACCCCAATTGCCCTATACGTTACATGATCAATTCTAGAATTCGCCTCATGATACATGCA
CGCAGACCCAAACATAAACCGATTCTTTAAATACCTACTTATGTTCCTAGTAGCAATAAT
TATTCTAGTAACAGCTAACAACTTATTTCAACTATTCATTGGCTGAGAAGGCGTA
>B_AD2010_110
AGACTGAGCTGTAACACACGTTAAAACTGCCGTTCAAATAGCATTTTTCGTAAGCCTAAT
TCCACTATTCCTATTCTTAGACCAAGGAATAGAAACAGTACTAACAAACTGGCAATGAAC
TAATACAATAACATTTGATTTAAATACAAGCTTCAAATTTGACCATTACTCAATTATCTT
CACCCCAATTGCCCTATACGTTACATGATCAATTCTAGAATTCGCCTCATGATACATGCA
CGCAGACCCAAACATAAACCGATTCTTTAAATACCTACTTATGTTCCTAGTAGCAATAAT
TATTCTAGTAACAGCTAACAACTTATTTCAACTATTCATTGGCTGAGAAGGCGTA
>B_AD2010_99
AGACTGAGCTGTAACACACGTTAAAACTGCCGTTCAAATAGCATTTTTCGTAAGCCTAAT
TCCACTATTCCTATTCTTAGACCAAGGAATAGAAACAGTACTAACAAACTGGCAATGAAC
TAATACAATAACATTTGATTTAAATACAAGCTTCAAATTTGACCATTACTCAATTATCTT
CACCCCAATTGCCCTATACGTTACATGATCAATTCTAGAATTCGCCTCATGATACATGCA
CGCAGACCCAAACATAAACCGATTCTTTAAATACCTACTTATGTTCCTAGTAGCAATAAT
TATTCTAGTAACAGCTAACAACTTATTTCAACTATTCATTGGCTGAGAAGGCGTA
>B_AD2010_45
AGACTGAGCTGTAACACACGTTAAAACTGCCGTTCAAATAGCATTTTTCGTAAGCCTAAT
TCCACTATTCCTATTCTTAGACCAAGGAGTAGAAACAGTACTAACAAACTGGCAATGAAC
TAATACAATAACATTTGATTTAAATACAAGCTTCAAATTTGACCATTACTCAATTATCTT
CACCCCAATTGCCCTATACGTTACATGATCAATTCTAGAATTCGCCTCATGATACATGCA
CGCAGACCCAAACATAAACCGATTCTTTAAATACCTACTTATGTTCCTAGTAGCAATAAT
TATTCTAGTAACAGCTAACAACTTATTTCAACTATTCATTGGCTGAGAAGGCGTA
>B_AD2010_82
AGACTGAGCTGTAACACACGTTAAAACTGCCGTTCAAATAGCATTTTTCGTAAGCCTAAT
TCCACTATTCCTATTCTTAGACCAAGGAATAGAAACAGTACTAACAAACTGGCAATGAGC
TAATACAATAACATTTGATTTAAATACAAGCTTCAAATTTGACCATTACTCAATTATCTT
CACCCCAATTGCCCTATACGTTACATGATCAATTCTAGAATTCGCCTCATGATACATGCA
CGCAGACCCAAACATAAACCGATTCTTTAAATACCTACTTATGTTCCTAGTAGCAATAAT
TATTCTAGTAACAGCTAACAACTTATTTCAACTATTCATTGGCTGAGAAGGCGTA
>B_AD2010_94
AGACTGAGCTGTAACACACGTTAAAACTGCCGTTCAAATAGCATTTTTCGTAAGCCTAAT
TCCACTATTCCTATTCTTAGACCAAGGAATAGAAACAGTACTAACAAACTGGCAATGAGC
TAATACAATAACATTTGATTTAAATACAAGCTTCAAATTTGACCATTACTCAATTATCTT
CACCCCAATTGCCCTATACGTTACATGATCAATTCTAGAATTCGCCTCATGATACATGCA
CGCAGACCCAAACATAAACCGATTCTTTAAATACCTACTTATGTTCCTAGTAGCAATAAT
TATTCTAGTAACAGCTAACAACTTATTTCAACTATTCATTGGCTGAGAAGGCGTA
>B_AD2010_117
AGACTGAGCTGTAACACACGTTAAAACTGCCGTTCAAATAGCATTTTTCGTAAGCCTAAT
TCCACTATTCCTATTCTTAGACCAAGGAATAGAAACAGTACTAACAAACTGGCAATGAGC
TAATACAATAACATTTGATTTAAATACAAGCTTCAAATTTGACCATTACTCAATTATCTT
CACCCCAATTGCCCTATACGTTACATGATCAATTCTAGAATTCGCCTCATGATACATGCA
CGCAGACCCAAACATAAACCGATTCTTTAAATACCTACTTATGTTCCTAGTAGCAATAAT
TATTCTAGTAACAGCTAACAACTTATTTCAACTATTCATTGGCTGAGAAGGCGTA
>B_AD2010_115
AGACTGAGCTGTAACACACGTTAAAACTGCCGTTCAAATAGCATTTTTCGTAAGCCTAAT
TCCACTATTCCTATTCTTAGACCAAGGAATAGAAACAGTACTAACAAACTGGCAATGAGC
TAATACAATAACATTTGATTTAAATACAAGCTTCAAATTTGACCATTACTCAATTATCTT
CACCCCAATTGCCCTATACGTTACATGATCAATTCTAGAATTCGCCTCATGATACATGCA
CGCAGACCCAAACATAAACCGATTCTTTAAATACCTACTTATGTTCCTAGTAGCAATAAT
TATTCTAGTGACAGCTAACAACTTATTTCAACTATTCATTGGCTGAGAAGGCGTA
>B_AD2010_150
AGACTGAGCTGTAACACACGTTAAAACTGCCGTTCAAATAGCATTTTTCGTAAGCCTAAT
TCCACTATTCCTATTCTTAGACCAAGGAATAGAAACAGTACTAACAAACTGGCAATGAGC
TAATACAATAACATTTGATTTAAATACAAGCTTCAAATTTGACCATTACTCAATTATCTT
CACCCCAATTGCCCTATACGTTACATGATCAATTCTAGAATTCGCCTCATGATACATGCA
CACAGACCCAAACATAAACCGATTCTTTAAATACCTACTTATGTTCCTAGTAGCAATAAT
TATTCTAGTAACAGCTAACAACTTATTTCAACTATTCATTGGCTGAGAAGGCGTA
>B_AD2010_160
AGACTGAGCTGTAACACACGTTAAAACTGCCGTTCAAATAGCATTTTTCGTAAGCCTAAT
TCCACTATTCCTATTCTTAGACCAAGGAATAGAAACAGTACTAACAAACTGGCAATGAGC
TAATACAATAACATTTGATTTAAATACAAGCTTCAAATTTGACCATTACTCAATTATCTT
CACCCCAATTGCCCTATACGTTACATGATCAATTCTAGAATTCGCCTCATGATACATGCA
CACAGACCCAAACATAAACCGATTCTTTAAATACCTACTTATGTTCCTAGTAGCAATAAT
TATTCTAGTAACAGCTAACAACTTATTTCAACTATTCATTGGCTGAGAAGGCGTA
>B_AD2010_47
AGACTGAGCTGTAACACACGTTAAAACTGCCGTTCAAATAGCATTTTTCGTAAGCCTAAT
TCCACTATTCCTATTCTTAGACCAGGGAATAGAAACAGTACTAACAAACTGGCAATGAGC
TAATACAATAACATTTGATTTAAATACAAGCTTCAAATTTGACCATTACTCAATTATCTT
CACCCCAATTGCCCTATACGTTACATGATCAATTCTAGAATTCGCCTCATGATACATGCA
CGCAGACCCAAACATAAACCGATTCTTTAAATATCTACTTATGTTCCTAGTAGCAATAAT
TATTCTAGTAACAGCTAACAACTTATTTCAACTATTCATTGGCTGAGAAGGCGTA
>B_AD2010_127
AGACTGAGCTGTAACACACGTTAAAACTGCCGTTCAAATAGCATTTTTCGTAAGCCTAAT
TCCACTATTCCTATTCTTAGACCAAGGAATAGAAACAGTACTAACAAACTGGCAATGAGC
TAATACAATAACATTTGATTTAAATACAAGCTTCAAATTTGACCATTACTCAATTATCTT
CACCCCAATTGCCCTATACGTTACATGATCAATTCTAGAATTCGCCTCATGATACATGCA
CGCAGACCCAAACATAAACCGATTCTTTAAATACCTACTTATGTTCCTAGTAGCAATAAT
TATTCTAGTAACAGCTAACAACTTATTTCAACTATTCATTGGCTGAGAAGGCGTA
>B_AD2010_55
AGACTGAGCTGTGACACACGTTAAAACTGCCGTTCAAATAGCATTTTTCGTAAGCCTAAT
TCCACTATTCCTATTCTTAGACCAAGGAATAGAAACAGTACTAACAAACTGGCAATGAGC
TAATACAATAACATTTGATTTAAATACAAGCTTCAAATTTGACCATTACTCAATTATCTT
CACCCCAATTGCCCTATACGTTACATGATCAATTCTAGAATTCGCCTCATGATACATGCA
CGCAGACCCAAACATAAACCGATTCTTTAAATACCTACTTATGTTCCTAGTAGCAATAAT
TATTCTAGTAACAGCTAACAACTTATTTCAACTATTCATTGGCTGAGAAGGCGTA
>B_AD2010_02
AGACTGAGCTGTAACACACGTTAAAACTGCCGTTCAAATAGCATTTTTCGTAAGCCTAAT
TCCACTATTCCTATTCTTAGACCAAGGAATAGAAACAGTACTAACAAACTGGCAATGAGC
TAATACAATAACATTTGATTTAAATACAAGCTTCAAATTTGACCATTACTCAATTATCTT
CACCCCAATTGCCCTATACGTTACATGATCAATTCTAGAATTCGCCTCATGATACATGCA
CGCAGACCCAAACATAAACCGATTCTTTAAATACCTACTTATGTTCCTAGTAGCAATAAT
TATTCTAGTAACAGCTAACAACTTATTTCAACTATTCATTGGCTGAGAAGGCGTA
>C_AD2010_62
AGACTGAGCTGTAACACACGTTAAAACTGCCGTTCAAATAGCATTTTTCGTAAGCCTAAT
TCCACTATTCCTATTCTTAGACCAAGGAATAGAAACAGTACTAACAAACTGGCAATGAGC
TAATACAATAACATTTGATTTAAATACAAGCTTCAAATTTGACCATTACTCAATTATCTT
CACCCCAATTGCCCTATACGTTACATGATCAATTCTAGAATTCGCCTCATGATACATGCA
CGCAGACCCAAACATAAACCAATTCTTTAAATATCTACTTATGTTCTTAGTAGCAATAAT
TATTCTAGTAACAGCTAACAACTTATTTCAACTATTCATTGGCTGAGAAGGCGTA
>C_AD2010_144
AGACTGAGCTGTAACACACGTTAAAACTGCCGTTCAAATAGCATTTTTCGTAAGCCTAAT
TCCACTATTCCTATTCTTAGACCAAGGAATAGAAACAGTACTAACAAACTGGCAATGAGC
TAATACAATAACATTTGATTTAAATACAAGCTTCAAATTTGACCATTACTCAATTATCTT
CACCCCAATTGCCCTATACGTTACATGATCAATTCTAGAATTCGCCTCATGATACATGCA
CGCAGACCCAAACATAAACCAATTCTTTAAATATCTACTTATGTTCTTAGTAGCAATAAT
TATTCTAGTAACAGCTAACAACTTATTTCAACTATTCATTGGCTGAGAAGGCGTA
>C_AD2010_104
AGACTGAGCTGTAACACACGTTAAAACTGCCGTTCAAATAGCATTTTTCGTAAGCCTAAT
TCCACTATTCCTATTCTTAGACCAAGGAATAGAAACAGTACTAACAAACTGGCAATGAGC
TAATACAATAACATTTGATTTAAATACAAGCTTCAAATTTGACCATTACTCAATTATCTT
CACCCCAATTGCCCTATACGTTACATGATCAATTCTAGAATTCGCCTCATGATACATGCA
CGCAGACCCAAACATAAACCGATTCTTTAAATACCTACTTATGTTCTTAGTAGCAATAAT
TATTCTAGTAACAGCTAACAACTTATTTCAACTATTCATTGGCTGAGAAGGCGTA
>C_AD2010_145
AGACTGAGCTGTAACACACGTTAAAACTGCCGTTCAAATAGCATTTTTCGTAAGCCTAAT
TCCACTATTCCTATTCTTAGACCAAGGAATAGAAACAGTACTAACAAACTGGCAATGAGC
TAATACAATAACATTTGATTTAAATACAAGCTTCAAATTTGACCATTACTCAATTATCTT
CACCCCAATTGCCCTATACGTTACATGATCAATTCTAGAATTCGCCTCATGATACATGCA
CGCAGACCCAAACATAAACCGATTCTTTAAATACCTACTTATGTTCTTAGTAGCAATAAT
TATTCTAGTAACAGCTAACAACTTATTTCAACTATTCATTGGCTGAGAAGGTGTA
>C_AD2010_23
AGACTGAGCTGTAACACACGTTAAAACTGCCGTTCAAATAGCATTTTTCGTAAGCCTAAT
TCCACTATTCCTATTCTTAGACCAAGGAATAGAAACAGTACTAACAAACTGGCAATGAGC
TAATACAATAACATTTGATTTAAATACAAGCTTCAAATTTGACCATTACTCAATTATCTT
CACCCCAATTGCCCTATACGTTACATGATCAATTCTAGAATTCGCCTCATGATACATGCA
CGCAGACCCAAACATAAACCGATTCTTTAAATACCTACTTATGTTCTTAGTAGCAATAAT
TATTCTAGTAACAGCTAACAACTTATTTCAACTATTCATTGGCTGAGAAGGCGTA
>C_AD2010_37
AGACTGAGCTGTAACACACGTTAAAACTGCCGTTCAAATAGCATTTTTCGTAAGCCTAAT
TCCACTATTCCTATTCTTAGACCAAGGAATAGAAACAGTACTAACAAACTGGCAATGAGC
TAATACAATAACATTTGATTTAAATACAAGCTTCAAATTTGACCATTACTCAATTATCTT
CACCCCAATTGCCCTATACGTTACATGATCAATTCTAGAATTCGCCTCATGATACATGCA
CGCAGACCCAAACATAAACCGATTCTTTAAATACCTACTTATGTTCTTAGTAGCAATAAT
TATTCTAGTAACAGCTAACAACTTATTTCAACTATTCATTGGCTGAGAAGGCGTA
>C_AD2010_85
AGACTGAGCTGTAACACACGTTAAAACTGCCGTTCAAATAGCATTTTTCGTAAGCCTAAT
TCCACTATTCCTATTCTTAGACCAAGGAATAGAAACAGTACTAACAAACTGGCAATGAGC
TAATACAATAACATTTGATTTAAATACAAGCTTCAAATTTGACCATTACTCAATTATCTT
CACCCCAATTGCCCTATACGTTACATGATCAATTCTAGAATTCGCCTCATGATACATGCA
CGCAGACCCAAACATAAACCGATTCTTTAAATACCTACTTATGTTCTTAGTAGCAATAAT
TATTCTAGTAACAGCTAACAACTTATTTCAACTATTCATTGGCTGAGAAGGCGTA
>C_AD2010_33
AGACTGAGCTGTAACACACGTTAAAACTGCCGTTCAAATAGCATTTTTCGTAAGCCTAAT
TCCACTATTCCTATTCTTAGACCAAGGAATAGAAACAGTACTAACAAACTGGCAATGAGC
TAATACAATAACATTTGATTTAAATACAAGCTTCAAATTTGACCATTACTCAATTATCTT
CACCCCAATTGCCCTATACGTTACATGGTCAATTCTAGAATTCGCCTCATGATACATGCA
CGCAGACCCAAACATAAACCGATTCTTTAAATACCTACTTATGTTCTTAGTAGCAATAAT
TATTCTAGTAACAGCTAACAACTTATTTCAACTATTCATTGGCTGAGAAGGCGTA
>C_AD2010_154
AGACTGAGCTGTAACACACGTTAAAACTGCCGTTCAAATAGCATTTTTCGTAAGCCTAAT
TCCACTATTCCTATTCTTAGACCAAGGAATAGAAACAGTACTAACAAACTGGCAATGAGC
TAATACAATAACATTTGATTTAAATACAAGCTTCAAATTTGACCATTACTCAATTATCTT
CACCCCAATTGCCCTATACGTTACATGGTCAATTCTAGAATTCGCCTCATGATACATGCA
CGCAGACCCAAACATAAACCGATTCTTTAAATACCTACTTATGTTCTTAGTAGCAATAAT
TATTCTAGTAACAGCTAACAACTTATTTCAACTATTCATTGGCTGAGAAGGCGTA
>C_AD2010_129
AGACTGAGCTGTAACACACGTTAAAACTGCCGTTCAAATAGCATTTTTCGTAAGCCTAAT
TCCACTATTCCTATTCTTAGACCAAGGAATAGAAACAGTACTAACAAACTGGCAATGAGC
TAATACAATAACATTTGATTTAAATACAAGCTTCAAATTTGACCATTACTCAATTATCTT
CACCCCAATTGCCCTATACGTTACATGATCAATTCTAGAATTCGCCTCATGATACATGCA
CGCAGACCCAAACATAAACCGATTCTTTAAATACCTACTTATGTTCTTAGTAGCAATAAT
TATTCTAGTAACAGCTAACAACTTATTTCAACTATTCATTGGCTGAGAAGGCGTA
>C_AD2010_75
AGACTGAGCTGTAACACACGTTAAAACTGCCGTTCAAATAGCATTTTTCGTAAGCCTAAT
TCCACTATTCCTATTCTTAGACCAAGGAATAGAAACAGTACTAACAAACTGGCAATGAGC
TAATACAATAACATTTGATTTAAATACAAGCTTCAAATTTGACCATTACTCAATTATCTT
CACCCCAATTGCCCTATACGTTACATGATCAATTCTAGAATTCGCCTCATGATACATGCA
CGCAGACCCAAACATAAACCGATTCTTTAAATACCTACTTATGTTCTTAGTAGCAATAAT
TATTCTAGTAACAGCTAACAACTTATTTCAACTATTCATTGGCTGAGAAGGCGTA
>C_AD2010_08
AGACTGAGCTGTAACACACGTTAAAACTGCCGTTCAAATAGCATTTTTCGTAAGCCTAAT
TCCACTATTCCTATTCTTAGACCAAGGAATAGAAACAGTACTAACAAACTGGCAATGAGC
TAATACAATAACATTTGATTTAAATACAAGCTTCAAATTTGACCATTACTCAATTATCTT
CACCCCAATTGCCCTATACGTTACATGATCAATTCTAGAATTCGCCTCATGATACATGCA
CGCAGACCCAAACATAAACCGATTCTTTAAATACCTACTTATGTTCTTAGTAGCAATAAT
TATTCTAGTAACAGCTAACAACTTATTTCAACTATTCATTGGCTGAGAAGGCGTA
>C_AD2010_101
AGACTGAGCTGTAACACACGTTAAAACTGCCGTTCAAATAGCATTTTTCGTAAGCCTAAT
TCCACTATTCCTATTCTTAGACCAAGGAATAGAAACAGTACTAACAAACTGGCAATGAGC
TAATACAATAACATTTGATTTAAATACAAGCTTCAAATTTGACCATTACTCAATTATCTT
CACCCCAATTGCCCTATACGTTACATGATCAATTCTAGAATTCGCCTCATGATACATGCA
CGCAGACCCAAACATAAACCGATTCTTTAAATACCTACTTATGTTCTTAGTAGCAATAAT
TATTCTAGTAACAGCTAACAACTTATTTCAACTATTCATTGGCTGAGAAGGCGTA
>C_AD2010_107
AGACTGAGCTGTAACACACGTTAAAACTGCCGTTCAAATAGCATTTTTCGTAAGCCTAAT
TCCACTATTCCTATTCTTAGACCAAGGAATAGAAACAGTACTAACAAACTGGCAATGAGC
TAATACAATAACATTTGATTTAAATACAAGCTTCAAATTTGACCATTACTCAATTATCTT
CACCCCAATTGCCCTATACGTTACATGATCAATTCTAGAATTCGCCTCATGATACATGCA
CGCAGACCCAAACATAAACCGATTCTTTAAATACCTACTTATGTTCTTAGTAGCAATAAT
TATTCTAGTAACAGCTAACAACTTATTTCAACTATTCATTGGCTGAGAAGGCGTA
>C_AD2010_09
AGACTGAGCTGTAACACACGTTAAAACTGCCGTTCAAATAGCATTTTTCGTAAGCCTAAT
TCCACTATTCCTATTCTTAGACCAAGGAATAGAAACAGTACTAACAAACTGGCAATGAGC
TAATACAATAACATTTGATTTAAATACAAGCTTCAAATTTGACCATTACTCAATTATCTT
CACCCCAATTGCCCTATACGTTACATGATCAATTCTAGAATTCGCCTCATGATACATGCA
CGCAGACCCAAACATAAACCGATTCTTTAAATACCTACTTATGTTCTTAGTAGCAATAAT
TATTCTAGTAACAGCTAACAACTTATTTCAACTATTCATTGGCTGAGAAGGCGTA
>C_AD2010_52
AGACTGAGCTGTAACACACGTTAAAACTGCCGTTCAAATAGCATTTTTCGTAAGCCTAAT
TCCACTATTCCTATTCTTAGACCAAGGAATAGAAACAGTACTAACAAACTGGCAATGAGC
TAATACAATAACATTTGATTTAAATACAAGCTTCAAATTTGACCATTACTCAATTATCTT
CACCCCAATTGCCCTATACGTTACATGATCAATTCTAGAATTCGCCTCATGATACATGCA
CGCAGACCCAAACATAAACCGATTCTTTAAATACCTACTTATGTTCTTAGTAGCAATAAT
TATTCTAGTAACAGCTAACAACTTATTTCAACTATTCATTGGCTGAGAAGGCGTA
>C_AD2010_125
AGACTGAGCTGTAACACACGTTAAAACTGCCGTTCAAATAGCATTTTTCGTAAGCCTAAT
TCCACTACTCCTATTCTTAGACCAAGGAATAGAAACAGTACTAACAAACTGGCAATGAGC
TAATACAATAACATTTGATTTAAATACAAGCTTCAAATTTGACCATTACTCAATTATCTT
CACCCCAATTGCCCTATACGTTACATGATCAATTCTAGAATTCGCCTCATGATACATGCA
CGCAGACCCAAACATAAACCGATTCTTTAAATACCTACTTATGTTCTTAGTAGCAATAAT
TATTCTAGTAACAGCTAACAACTTATTTCAACTATTCATTGGCTGAGAAGGCGTA
>C_AD2010_118
AGACTGAGCTGTAACACACGTTAAAACTGCCGTTCAAATAGCATTTTTCGTAAGCCTAAT
TCCACTATTCCTATTCTTAGACCAAGGAATAGAAACAGTACTAACAAACTGGCAATGAGC
TAATACAATAACATTTGATTTAAATACAAGCTTCAAATTTGACCATTACTCAATTATCTT
CACCCCAATTGCCCTATACGTTACATGATCAATTCTAGAATTCGCCTCATGATACATGCA
CGCAGACCCAAACATAAACCGATTCTTTAAATACCTACTTATGTTCTTAGTAGCAATAAT
TATTCTAGTAACAGCTAACAACTTATTTCAACTATTCATTGGCTGAGAAGGCGTA
>C_AD2010_79
AGACTGAGCTGTAACACACGTTAAAACTGCCGTTCAAATAGCATTTTTCGTAAGCCTAAT
TCCACTATTCCTATTCTTAGACCAAGGAATAGAAACAGTACTAACAAACTGGCAATGAGC
TAATACAATAACATTTGATTTAAATACAAGCTTCAAATTTGACCATTACTCAATTATCTT
CACCCCAATTGCCCTATACGTTACATGATCAATTCTAGAATTCGCCTCATGATACATGCA
CGCAGACCCAAACATAAACCGATTCTTTAAATACCTACTTATGTTCTTAGTAGCAATAAT
TATTCTAGTAACAGCTAACAACTTATTTCAACTATTCATTGGCTGAGAAGGCGTA
>C_AD2010_06
AGACTGAGCTGTAACACACGTTAAAACTGCCGTTCAAATAGCATTTTTCGTAAGCCTAAT
TCCACTATTCCTATTCTTAGACCAAGGAATAGAAACAGTACTAACAAACTGGCAATGAGC
TAATACAATAACATTTGATTTAAATACAAGCTTCAAATTTGACCATTACTCAATTATCTT
CACCCCAATTGCCCTATACGTTACATGATCAATTCTAGAATTCGCCTCATGATACATGCA
CGCAGACCCAAACATAAACCGATTCTTTAAATACCTACTTATGTTCTTAGTAGCAATAAT
TATTCTAGTAACAGCTAACAACTTATTTCAACTATTCATTGGCTGAGAAGGCGTA
>C_AD2010_34
AGACTGAGCTGTAACACACGTTAAAACTGCCGTTCAAATAGCATTTTTCGTAAGCCTAAT
TCCACTATTCCTATTCTTAGACCAAGGAATAGAAACAGTACTAACAAACTGGCAATGAGC
TAATACAATAACATTTGATTTAAATACAAGCTTCAAATTTGACCATTACTCAATTATCTT
CACCCCAATTGCCCTATACGTTACATGATCAATTCTAGAATTCGCCTCATGATACATGCA
CGCAGACCCAAACATAAACCGATTCTTTAAATACCTACTTATGTTCTTAGTAGCAATAAT
TATTCTAGTAACAGCTAACAACTTATTTCAACTATTCATTGGCTGAGAAGGCGTA
>C_AD2010_102
AGACTGAGCTGTAACACACGTTAAAACTGCCGTTCAAATAGCATTTTTCGTAAGCCTAAT
TCCACTATTCCTATTCTTAGACCAAGGAATAGAAACAGTACTAACAAACTGGCAATGAGC
TAATACAATAACATTTGATTTAAATACAAGCTTCAAATTTGACCATTACTCAATTATCTT
CACCCCAATTGCCCTATACGTTACATGATCAATTCTAGAATTCGCCTCATGATACATGCA
CGCAGACCCAAACATAAACCGATTCTTTAAATACCTACTTATGTTCTTAGTAGCAATAAT
TATTCTAGTAACAGCTAACAACTTATTTCAACTATTCATTGGCTGAGAAGGCGTA
>C_AD2010_155
AGACTGAGCTGTAACACACGTTAAAACTGCCGTTCAAATAGCATTTTTCGTAAGCCTAAT
TCCCCTATTCCTATTCTTAGACCAAGGAATAGAAACAGTACTAACAAACTGGCAATGAGC
TAATACAATAACATTTGATTTAAATACAAGCTTCAAATTTGACCATTACTCAATTATCTT
CACCCCAATTGCCCTATACGTTACATGATCAATTCTAGAATTCGCCTCATGATACATGCA
CGCAGACCCAAACATAAACCGATTCTTTAAATACCTACTTATGTTCTTAGTAGCAATAAT
TATTCTAGTAACAGCTAACAACTTATTTCAACTATTCATTGGCTGAGAAGGCGTA
>C_AD2010_119
AGACTGAGCTGTAACACACGTTAAAACTGCCGTTCAAATAGCATTTTTCGTAAGCCTAAT
TCCACTATTCCTATTCTTAGACCAAGGAATAGAAACAGTACTAACAAACTGGCAATGAGC
TAATACAATAACATTTGATTTAAATACAAGCTTCAAATTTGACCATTACTCAATTATCTT
CACCCCAATTGCCCTATACGTTACATGATCAATTCTAGAATTCGCCTCATGATACATGCA
CGCAGACCCAAACATAAACCGATTCTTTAAATACCTACTTATGTTCTTAGTAGCAATAAT
TATTCTAGTAACAGCTAACAACTTATTTCAACTATTCATTGGCTGAGAAGGCGTA
>C_AD2010_12
AGACTGAGCTGTAACACACGTTAAAACTGCCGTTCAAATAGCATTTTTCGTAAGCCTAAT
TCCACTATTCCTATTCTTAGACCAAGGAATAGAAACAGTACTAACAAACTGGCAATGGGC
TAATACAATAACATTTGATTTAAATACAAGCTTCAAATTTGACCATTACTCAATTATCTT
CACCCCAATTGCCCTATACGTTACATGATCAATTCTAGAATTCGCCTCATGATACATGCA
CGCAGACCCAAACATAAACCGATTCTTTAAATACCTACTTATGTTCTTAGTAGCAATAAT
TATTCTAGTAACAGCTAACAACTTATTTCAACTATTCATTGGCTGAGAAGGCGTA
>C_AD2010_153
AGACTGAGCTGTAACACACGTTAAAACTGCCGTTCAAATAGCATTTTTCGTAAGCCTAAT
TCCACTATTCCTATTCTTAGACCAAGGAATAGAAACAGTACTAACAAACTGGCAATGGGC
TAATACAATAACATTTGATTTAAATACAAGCTTCAAATTTGACCATTACTCAATTATCTT
CACCCCAATTGCCCTATACGTTACATGATCAATTCTAGAATTCGCCTCATGATACATGCA
CGCAGACCCAAACATAAACCGATTCTTTAAATACCTACTTATGTTCTTAGTAGCAATAAT
TATTCTAGTAACAGCTAACAACTTATTTCAACTATTCATTGGCTGAGAAGGCGTA
>C_AD2010_121
AGACTGAGCTGTAACACACGTTAAAACTGCCGTTCAAATAGCATTTTTCGTAAGCCTAAT
TCCACTATTCCTATTCTTAGACCAAGGAATAGAAACAGTACTAACAAACTGGCAATGAGC
TAATACAATAACATTTGATTTAAATACAAGCTTCAAATTTGACCATTACTCAATTATCTT
CACCCCAATTGCCCTATACGTTACATGATCAATTCTAGAATTCGCCTCATGATACATGCA
CGCAGACCCAAACATAAACCGATTCTTTAAATACCTACTTATGTTCTTAGTAGCAATAAT
TATTCTAGTAACAGCTAACAACTTATTTCAACTATTCATTGGCTGAGAAGGCGTA
>C_AD2010_36
AGACTGAGCTGTAACACACGTTAAAACTGCCGTTCAAATAGCATTTTTCGTAAGCCTAAT
TCCACTATTCCTATTCTTAGACCAAGGAATAGAAACAGTACTAACAAACTGGCAATGAGC
TAATACAATAACATTTGATTTAAATACAAGCTTCAAATTTGACCATTACTCAATTATCTT
CACCCCAATTGCCCTATACGTTACATGATCAATTCTAGAATTCGCCTCATGATACATGCA
CGCAGACCCAAACATAAACCGATTCTTTAAATACCTACTTATGTTCTTAGTAGCAATAAT
TATTCTAGTAACAGCTAACAACTTATTTCAACTATTCATTGGCTGAGAAGGCGTA
>C_AD2010_91
AGACTGAGCTGTAACACACGTTAAAACTGCCGTTCAAATAGCATTTTTCGTAAGCCTAAT
TCCACTATTCCTATTCTTAGACCAAGGAATAGAAACAGTACTAACAAACTGGCAATGAGC
TAATACAATAACATTTGATTTAAATACAAGCTTCAAATTTGACCATTACTCAATTATCTT
CACCCCAATTGCCCTATACGTTACATGATCAATTCTAGAATTCGCCTCATGATACATGCA
CGCAGACCCAAACATAAACCGATTCTTTAAATACCTACTTATGTTCTTAGTAGCAATAAT
TATTCTAGTAACAGCTAACAACTTATTTCAACTATTCATTGGCTGAGAAGGCGTA
>C_AD2010_163
AGACTGAGCTGTAACACACGTTAAAACTGCCGTTCAAATAGCATTTTTCGTAAGCCTAAT
TCCACTATTCCTATTCTTAGACCAAGGAATAGAAACAGTACTAACAAACTGGCAATGAGC
TAATACAATAACATTTGATTTAAATACAAGCTTCAAATTTGACCATTACTCAATTATCTT
CACCCCAATTGCCCTATACGTTACATGATCAATTCTAGAATTCGCCTCATGATACATGCA
CGCAGACCCAAACATAAACCGATTCTTTAAATACCTACTTATGTTCTTAGTAGCAATAAT
TATTCTAGTAACAGCTAACAACTTATTTCAACTATTCATTGGCTGAGAAGGCGTA
>C_AD2010_106
AGACTGAGCTGTAACACACGTTAAAACTGCCGTTCAAATAGCATTTTTCGTAAGCCTAAT
TCCACTATTCCTATTCTTAGACCAAGGAATAGAAACAGTACTAACAAACTGGCAATGAGC
TAATACAATAACATTTGATTTAAATACAAGCTTCAAATTTGACCATTACTCAATTATCTT
CACCCCAATTGCCCTATACGTTACATGATCAATTCTAGAATTCGCCTCATGATACATGCA
CGCAGACCCAAACATAAACCGATTCTTTAAATACCTACTTATGTTCTTAGTAGCAATAAT
TATTCTAGTAACAGCTAACAACTTATTTCAACTATTCATTGGCTGAGAAGGCGTA
>C_AD2010_57
AGACTGAGCTGTAACACACGTTAAAACTGCCGTTCAAATAGCATTTTTCGTAAGCCTAAT
TCCACTATTCCTATTCTTAGACCAAGGAATAGAAACAGTACTAACAAACTGGCAATGAGC
TAATACAATAACATTTGATTTAAATACAAGCTTCAAATTTGACCATTACTCAATTATCTT
CACCCCAATTGCCCTATACGTTACATGATCAATTCTAGAATTCGCCTCATGATACATGCA
CGCAGACCCAAACATAAACCGATTCTTTAAATACCTACTTATGTTCTTAGTAGCAATAAT
TATTCTAGTAACAGCTAACAACTTATTTCAACTATTCATTGGCTGAGAAGGCGTA
>C_AD2010_140
AGACTGAGCTGTAACACACGTTAAAACTGCCGTTCAAATAGCATTTTTCGTAAGCCTAAT
TCCACTATTCCTATTCTTAGACCAAGGAATAGAAACAGTACTAACAAACTGGCAATGAGC
TAATACAATAACATTTGATTTAAATACAAGCTTCAAATTTGACCATTACTCAATTATCTT
CACCCCAATTGCCCTATACGTTACATGATCAATTCTAGAATTCGCCTCATGATACATACA
CGCAGACCCAAACATAAACCGATTCTTTAAATACCTACTTATGTTCTTAGTAGCAATAAT
TATTCTAGTAACAGCTAACAACTTATTTCAACTATTCATTGGCTGAGAAGGCGTA
>A_AD2011_137
AGACTGAGCTGTAACACACGTTAAAACTGCCGTTCAAATAGCATTTTTCGTAAGCCTAAT
TCCACTATTCCTATTCTTAGACCAAGGAATAGAAACAGTACTAACAAACTGGCAATGAGC
TAATACAATAACATTTGATTTAAATACAAGCTTCAAATTTGACCATTACTCAATTATCTT
CACCCCAATTGCCCTATACGTTACATGATCAATTCTAGAATTCGCCTCATGATACATGCA
CGCAGACCCAAACATAAACCGATTCTTTAAATACCTACTTATGTTCCTAGTAGCAATAAT
TATTCTAGTAACAGCTAACAACTTATTTCAACTATTCATTGGCTGAGAAGGCGTA
>A_AD2011_27
AGACTGAGCTGTAACACACGTTAAAACTGCCGTTCAAATAGCATTTTTCGTAAGCCTAAT
TCCACTATTCCTATTCTTAGACCAAGGAATAGAAACAGTACTAACAAACTGGCAATGAGC
TAATACAATAACATTTGATTTAAATACAAGCTTCAAATTTGACCATTACTCAATTATCTT
CACCCCAATTGCCCTATACGTTACATGATCAATTCTAGAATTCGCCTCATGATACATGCA
CGCAGACCCAAACATAAACCGATTCTTTAAATACCTACTTATGTTCCTAGTAGCAATAAT
TATTCTAGTAACAGCTAACAACTTATTTCAACTATTCATTGGCTGAGAAGGCGTA
>A_AD2011_78
AGACTGAGCTGTAACACACGTTAAAACTGCCGTTCAAATAGCATTTTTCGTAAGCCTAAT
CCCACTATTCCTATTCTTAGACCAAGGAATAGAAACAGTACTAACAAACTGGCAATGAGC
TAATACAATAACATTTGATTTAAATACAAGCTTCAAATTTGACCATTACTCAATTATCTT
CACCCCAATTGCCCTATACGTTACATGATCAATTCTAGAATTCGCCTCATGATACATGCA
CGCAGACCCAAACATAAACCGATTCTTTAAATACCTACTTATGTTCTTAGTAGCAATAAT
TATTCTAGTAACAGCTAACAACTTATTTCAACTATTCATTGGCTGAGAAGGCGTA
>A_AD2011_79
AGACTGAGCTGTAACACACGTTAAAACTGCCGTTCAAATAGCATTTTTCGTAAGCCTAAT
CCCACTATTCCTATTCTTAGACCAAGGAATAGAAACAGTACTAACAAACTGGCAATGAGC
TAATACAATAACATTTGATTTAAATACAAGCTTCAAATTTGACCATTACTCAATTATCTT
CACCCCAATTGCCCTATACGTTACATGATCAATTCTAGAATTCGCCTCATGATACATGCA
CGCAGACCCAAACATAAACCGATTCTTTAAATACCTACTTATGTTCTTAGTAGCAATAAT
TATTCTAGTAACAGCTAACAACTTATTTCAACTATTCATTGGCTGAGAAGGCGTA
>A_AD2011_109
AGACTGAGCTGTAACACACGTTAAAACTGCCGTTCAAATAGCATTTTTCGTAAGCCTAAT
CCCACTATTCCTATTCTTAGACCAAGGAATAGAAACAGTACTAACAAACTGGCAATGAGC
TAATACAATAACATTTGATTTAAATACAAGCTTCAAATTTGACCATTACTCAATTATCTT
CACCCCAATTGCCCTATACGTTACATGATCAATTCTAGAATTCGCCTCATGATACATGCA
CGCAGACCCAAACATAAACCGATTCTTTAAATACCTACTTATGTTCTTAGTAGCAATAAT
TATTCTAGTAACAGCTAACAACTTATTTCAACTATTCATTGGCTGAGAAGGCGTA
>A_AD2011_136
AGACTGAGCTGTAACACACGTTAAAACTGCCGTTCAAATAGCATTTTTCGTAAGCCTAAT
CCCACTATTCCTATTCTTAGACCAAGGAATAGAAACAGTACTAACAAACTGGCAATGAGC
TAATACAATAACATTTGATTTAAATACAAGCTTCAAATTTGACCATTACTCAATTATCTT
CACCCCAATTGCCCTATACGTTACATGATCAATTCTAGAATTCGCCTCATGATACATGCA
CGCAGACCCAAACATAAACCGATTCTTTAAATACCTACTTATGTTCTTAGTAGCAATAAT
TATTCTAGTAACAGCTAACAACTTATTTCAACTATTCATTGGCTGAGAAGGCGTA
>A_AD2011_138
AGACTGAGCTGTAACACACGTTAAAACTGCCGTTCAAATAGCATTTTTCGTAAGCCTAAT
CCCACTATTCCTATTCTTAGACCAAGGAATAGAAACAGTACTAACAAACTGGCAATGAGC
TAATACAATAACATTTGATTTAAATACAAGCTTCAAATTTGACCATTACTCAATTATCTT
CACCCCAATTGCCCTATACGTTACATGATCAATTCTAGAATTCGCCTCATGATACATGCA
CGCAGACCCAAACATAAACCGATTCTTTAAATACCTACTTATGTTCTTAGTAGCAATAAT
TATTCTAGTAACAGCTAACAACTTATTTCAACTATTCATTGGCTGAGAAGGCGTA
>A_AD2011_142
AGACTGAGCTGTAACACACGTTAAAACTGCCGTTCAAATAGCATTTTTCGTAAGCCTAAT
CCCACTATTCCTATTCTTAGACCAAGGAATAGAAACAGTACTAACAAACTGGCAATGAGC
TAATACAATAACATTTGATTTAAATACAAGCTTCAAATTTGACCATTACTCAATTATCTT
CACCCCAATTGCCCTATACGTTACATGATCAATTCTAGAATTCGCCTCATGATACATGCA
CGCAGACCCAAACATAAACCGATTCTTTAAATACCTACTTATGTTCTTAGTAGCAATAAT
TATTCTAGTAACAGCTAACAACTTATTTCAACTATTCATTGGCTGAGAAGGCGTA
>A_AD2011_157
AGACTGAGCTGTAACACACGTTAAAACTGCCGTTCAAATAGCATTTTTCGTAAGCCTAAT
CCCACTATTCCTATTCTTAGACCAAGGAATAGAAACAGTACTAACAAACTGGCAATGAGC
TAATACAATAACATTTGATTTAAATACAAGCTTCAAATTTGACCATTACTCAATTATCTT
CACCCCAATTGCCCTATACGTTACATGATCAATTCTAGAATTCGCCTCATGATACATGCA
CGCAGACCCAAACATAAACCGATTCTTTAAATACCTACTTATGTTCTTAGTAGCAATAAT
TATTCTAGTAACAGCTAACAACTTATTTCAACTATTCATTGGCTGAGAAGGCGTA
>A_AD2011_159
AGACTGAGCTGTAACACACGTTAAAACTGCCGTTCAAATAGCATTTTTCGTAAGCCTAAT
CCCACTATTCCTATTCTTAGACCAAGGAATAGAAACAGTACTAACAAACTGGCAATGAGC
TAATACAATAACATTTGATTTAAATACAAGCTTCAAATTTGACCATTACTCAATTATCTT
CACCCCAATTGCCCTATACGTTACATGATCAATTCTAGAATTCGCCTCATGATACATGCA
CGCAGACCCAAACATAAACCGATTCTTTAAATACCTACTTATGTTCTTAGTAGCAATAAT
TATTCTAGTAACAGCTAACAACTTATTTCAACTATTCATTGGCTGAGAAGGCGTA
>A_AD2011_17
AGACTGAGCTGTAACACACGTTAAAACTGCCGTTCAAATAGCATTTTTCGTAAGCCTAAT
CCCACTATTCCTATTCTTAGACCAAGGAATAGAAACAGTACTAACAAACTGGCAATGAGC
TAATACAATAACATTTGATTTAAATACAAGCTTCAAATTTGACCATTACTCAATTATCTT
CACCCCAATTGCCCTATACGTTACATGATCAATTCTAGAATTCGCCTCATGATACATGCA
CGCAGACCCAAACATAAACCGATTCTTTAAATACCTACTTATGTTCTTAGTAGCAATAAT
TATTCTAGTAACAGCTAACAACTTATTTCAACTATTCATTGGCTGAGAAGGCGTA
>A_AD2011_24
AGACTGAGCTGTAACACACGTTAAAACTGCCGTTCAAATAGCATTTTTCGTAAGCCTAAT
CCCACTATTCCTATTCTTAGACCAAGGAATAGAAACAGTACTAACAAACTGGCAATGAGC
TAATACAATAACATTTGATTTAAATACAAGCTTCAAATTTGACCATTACTCAATTATCTT
CACCCCAATTGCCCTATACGTTACATGATCAATTCTAGAATTCGCCTCATGATACATGCA
CGCAGACCCAAACATAAACCGATTCTTTAAATACCTACTTATGTTCTTAGTAGCAATAAT
TATTCTAGTAACAGCTAACAACTTATTTCAACTATTCATTGGCTGAGAAGGCGTA
>A_AD2011_30
AGACTGAGCTGTAACACACGTTAAAACTGCCGTTCAAATAGCATTTTTCGTAAGCCTAAT
CCCACTATTCCTATTCTTAGACCAAGGAATAGAAACAGTACTAACAAACTGGCAATGAGC
TAATACAATAACATTTGATTTAAATACAAGCTTCAAATTTGACCATTACTCAATTATCTT
CACCCCAATTGCCCTATACGTTACATGATCAATTCTAGAATTCGCCTCATGATACATGCA
CGCAGACCCAAACATAAACCGATTCTTTAAATACCTACTTATGTTCTTAGTAGCAATAAT
TATTCTAGTAACAGCTAACAACTTATTTCAACTATTCATTGGCTGAGAAGGCGTA
>A_AD2011_32
AGACTGAGCTGTAACACACGTTAAAACTGCCGTTCAAATAGCATTTTTCGTAAGCCTAAT
CCCACTATTCCTATTCTTAGACCAAGGAATAGAAACAGTACTAACAAACTGGCAATGAGC
TAATACAATAACATTTGATTTAAATACAAGCTTCAAATTTGACCATTACTCAATTATCTT
CACCCCAATTGCCCTATACGTTACATGATCAATTCTAGAATTCGCCTCATGATACATGCA
CGCAGACCCAAACATAAACCGATTCTTTAAATACCTACTTATGTTCTTAGTAGCAATAAT
TATTCTAGTAACAGCTAACAACTTATTTCAACTATTCATTGGCTGAGAAGGCGTA
>A_AD2011_34
AGACTGAGCTGTAACACACGTTAAAACTGCCGTTCAAATAGCATTTTTCGTAAGCCTAAT
CCCACTATTCCTATTCTTAGACCAAGGAATAGAAACAGTACTAACAAACTGGCAATGAGC
TAATACAATAACATTTGATTTAAATACAAGCTTCAAATTTGACCATTACTCAATTATCTT
CACCCCAATTGCCCTATACGTTACATGATCAATTCTAGAATTCGCCTCATGATACATGCA
CGCAGACCCAAACATAAACCGATTCTTTAAATACCTACTTATGTTCTTAGTAGCAATAAT
TATTCTAGTAACAGCTAACAACTTATTTCAACTATTCATTGGCTGAGAAGGCGTA
>A_AD2011_3
AGACTGAGCTGTAACACACGTTAAAACTGCCGTTCAAATAGCATTTTTCGTAAGCCTAAT
CCCACTATTCCTATTCTTAGACCAAGGAATAGAAACAGTACTAACAAACTGGCAATGAGC
TAATACAATAACATTTGATTTAAATACAAGCTTCAAATTTGACCATTACTCAATTATCTT
CACCCCAATTGCCCTATACGTTACATGATCAATTCTAGAATTCGCCTCATGATACATGCA
CGCAGACCCAAACATAAACCGATTCTTTAAATACCTACTTATGTTCTTAGTAGCAATAAT
TATTCTAGTAACAGCTAACAACTTATTTCAACTATTCATTGGCTGAGAAGGCGTA
>A_AD2011_41
AGACTGAGCTGTAACACACGTTAAAACTGCCGTTCAAATAGCATTTTTCGTAAGCCTAAT
CCCACTATTCCTATTCTTAGACCAAGGAATAGAAACAGTACTAACAAACTGGCAATGAGC
TAATACAATAACATTTGATTTAAATACAAGCTTCAAATTTGACCATTACTCAATTATCTT
CACCCCAATTGCCCTATACGTTACATGATCAATTCTAGAATTCGCCTCATGATACATGCA
CGCAGACCCAAACATAAACCGATTCTTTAAATACCTACTTATGTTCTTAGTAGCAATAAT
TATTCTAGTAACAGCTAACAACTTATTTCAACTATTCATTGGCTGAGAAGGCGTA
>A_AD2011_42
AGACTGAGCTGTAACACACGTTAAAACTGCCGTTCAAATAGCATTTTTCGTAAGCCTAAT
CCCACTATTCCTATTCTTAGACCAAGGAATAGAAACAGTACTAACAAACTGGCAATGAGC
TAATACAATAACATTTGATTTAAATACAAGCTTCAAATTTGACCATTACTCAATTATCTT
CACCCCAATTGCCCTATACGTTACATGATCAATTCTAGAATTCGCCTCATGATACATGCA
CGCAGACCCAAACATAAACCGATTCTTTAAATACCTACTTATGTTCTTAGTAGCAATAAT
TATTCTAGTAACAGCTAACAACTTATTTCAACTATTCATTGGCTGAGAAGGCGTA
>A_AD2011_43
AGACTGAGCTGTAACACACGTTAAAACTGCCGTTCAAATAGCATTTTTCGTAAGCCTAAT
CCCACTATTCCTATTCTTAGACCAAGGAATAGAAACAGTACTAACAAACTGGCAATGAGC
TAATACAATAACATTTGATTTAAATACAAGCTTCAAATTTGACCATTACTCAATTATCTT
CACCCCAATTGCCCTATACGTTACATGATCAATTCTAGAATTCGCCTCATGATACATGCA
CGCAGACCCAAACATAAACCGATTCTTTAAATACCTACTTATGTTCTTAGTAGCAATAAT
TATTCTAGTAACAGCTAACAACTTATTTCAACTATTCATTGGCTGAGAAGGCGTA
>A_AD2011_48
AGACTGAGCTGTAACACACGTTAAAACTGCCGTTCAAATAGCATTTTTCGTAAGCCTAAT
CCCACTATTCCTATTCTTAGACCAAGGAATAGAAACAGTACTAACAAACTGGCAATGAGC
TAATACAATAACATTTGATTTAAATACAAGCTTCAAATTTGACCATTACTCAATTATCTT
CACCCCAATTGCCCTATACGTTACATGATCAATTCTAGAATTCGCCTCATGATACATGCA
CGCAGACCCAAACATAAACCGATTCTTTAAATACCTACTTATGTTCTTAGTAGCAATAAT
TATTCTAGTAACAGCTAACAACTTATTTCAACTATTCATTGGCTGAGAAGGCGTA
>A_AD2011_52
AGACTGAGCTGTAACACACGTTAAAACTGCCGTTCAAATAGCATTTTTCGTAAGCCTAAT
CCCACTATTCCTATTCTTAGACCAAGGAATAGAAACAGTACTAACAAACTGGCAATGAGC
TAATACAATAACATTTGATTTAAATACAAGCTTCAAATTTGACCATTACTCAATTATCTT
CACCCCAATTGCCCTATACGTTACATGATCAATTCTAGAATTCGCCTCATGATACATGCA
CGCAGACCCAAACATAAACCGATTCTTTAAATACCTACTTATGTTCTTAGTAGCAATAAT
TATTCTAGTAACAGCTAACAACTTATTTCAACTATTCATTGGCTGAGAAGGCGTA
>A_AD2011_53
AGACTGAGCTGTAACACACGTTAAAACTGCCGTTCAAATAGCATTTTTCGTAAGCCTAAT
CCCACTATTCCTATTCTTAGACCAAGGAATAGAAACAGTACTAACAAACTGGCAATGAGC
TAATACAATAACATTTGATTTAAATACAAGCTTCAAATTTGACCATTACTCAATTATCTT
CACCCCAATTGCCCTATACGTTACATGATCAATTCTAGAATTCGCCTCATGATACATGCA
CGCAGACCCAAACATAAACCGATTCTTTAAATACCTACTTATGTTCTTAGTAGCAATAAT
TATTCTAGTAACAGCTAACAACTTATTTCAACTATTCATTGGCTGAGAAGGCGTA
>A_AD2011_54
AGACTGAGCTGTAACACACGTTAAAACTGCCGTTCAAATAGCATTTTTCGTAAGCCTAAT
CCCACTATTCCTATTCTTAGACCAAGGAATAGAAACAGTACTAACAAACTGGCAATGAGC
TAATACAATAACATTTGATTTAAATACAAGCTTCAAATTTGACCATTACTCAATTATCTT
CACCCCAATTGCCCTATACGTTACATGATCAATTCTAGAATTCGCCTCATGATACATGCA
CGCAGACCCAAACATAAACCGATTCTTTAAATACCTACTTATGTTCTTAGTAGCAATAAT
TATTCTAGTAACAGCTAACAACTTATTTCAACTATTCATTGGCTGAGAAGGCGTA
>A_AD2011_56
AGACTGAGCTGTAACACACGTTAAAACTGCCGTTCAAATAGCATTTTTCGTAAGCCTAAT
CCCACTATTCCTATTCTTAGACCAAGGAATAGAAACAGTACTAACAAACTGGCAATGAGC
TAATACAATAACATTTGATTTAAATACAAGCTTCAAATTTGACCATTACTCAATTATCTT
CACCCCAATTGCCCTATACGTTACATGATCAATTCTAGAATTCGCCTCATGATACATGCA
CGCAGACCCAAACATAAACCGATTCTTTAAATACCTACTTATGTTCTTAGTAGCAATAAT
TATTCTAGTAACAGCTAACAACTTATTTCAACTATTCATTGGCTGAGAAGGCGTA
>A_AD2011_61
AGACTGAGCTGTAACACACGTTAAAACTGCCGTTCAAATAGCATTTTTCGTAAGCCTAAT
CCCACTATTCCTATTCTTAGACCAAGGAATAGAAACAGTACTAACAAACTGGCAATGAGC
TAATACAATAACATTTGATTTAAATACAAGCTTCAAATTTGACCATTACTCAATTATCTT
CACCCCAATTGCCCTATACGTTACATGATCAATTCTAGAATTCGCCTCATGATACATGCA
CGCAGACCCAAACATAAACCGATTCTTTAAATACCTACTTATGTTCTTAGTAGCAATAAT
TATTCTAGTAACAGCTAACAACTTATTTCAACTATTCATTGGCTGAGAAGGCGTA
>A_AD2011_62
AGACTGAGCTGTAACACACGTTAAAACTGCCGTTCAAATAGCATTTTTCGTAAGCCTAAT
CCCACTATTCCTATTCTTAGACCAAGGAATAGAAACAGTACTAACAAACTGGCAATGAGC
TAATACAATAACATTTGATTTAAATACAAGCTTCAAATTTGACCATTACTCAATTATCTT
CACCCCAATTGCCCTATACGTTACATGATCAATTCTAGAATTCGCCTCATGATACATGCA
CGCAGACCCAAACATAAACCGATTCTTTAAATACCTACTTATGTTCTTAGTAGCAATAAT
TATTCTAGTAACAGCTAACAACTTATTTCAACTATTCATTGGCTGAGAAGGCGTA
>A_AD2011_65
AGACTGAGCTGTAACACACGTTAAAACTGCCGTTCAAATAGCATTTTTCGTAAGCCTAAT
CCCACTATTCCTATTCTTAGACCAAGGAATAGAAACAGTACTAACAAACTGGCAATGAGC
TAATACAATAACATTTGATTTAAATACAAGCTTCAAATTTGACCATTACTCAATTATCTT
CACCCCAATTGCCCTATACGTTACATGATCAATTCTAGAATTCGCCTCATGATACATGCA
CGCAGACCCAAACATAAACCGATTCTTTAAATACCTACTTATGTTCTTAGTAGCAATAAT
TATTCTAGTAACAGCTAACAACTTATTTCAACTATTCATTGGCTGAGAAGGCGTA
>A_AD2011_66
AGACTGAGCTGTAACACACGTTAAAACTGCCGTTCAAATAGCATTTTTCGTAAGCCTAAT
CCCACTATTCCTATTCTTAGACCAAGGAATAGAAACAGTACTAACAAACTGGCAATGAGC
TAATACAATAACATTTGATTTAAATACAAGCTTCAAATTTGACCATTACTCAATTATCTT
CACCCCAATTGCCCTATACGTTACATGATCAATTCTAGAATTCGCCTCATGATACATGCA
CGCAGACCCAAACATAAACCGATTCTTTAAATACCTACTTATGTTCTTAGTAGCAATAAT
TATTCTAGTAACAGCTAACAACTTATTTCAACTATTCATTGGCTGAGAAGGCGTA
>A_AD2011_69
AGACTGAGCTGTAACACACGTTAAAACTGCCGTTCAAATAGCATTTTTCGTAAGCCTAAT
CCCACTATTCCTATTCTTAGACCAAGGAATAGAAACAGTACTAACAAACTGGCAATGAGC
TAATACAATAACATTTGATTTAAATACAAGCTTCAAATTTGACCATTACTCAATTATCTT
CACCCCAATTGCCCTATACGTTACATGATCAATTCTAGAATTCGCCTCATGATACATGCA
CGCAGACCCAAACATAAACCGATTCTTTAAATACCTACTTATGTTCTTAGTAGCAATAAT
TATTCTAGTAACAGCTAACAACTTATTTCAACTATTCATTGGCTGAGAAGGCGTA
>A_AD2011_6
AGACTGAGCTGTAACACACGTTAAAACTGCCGTTCAAATAGCATTTTTCGTAAGCCTAAT
CCCACTATTCCTATTCTTAGACCAAGGAATAGAAACAGTACTAACAAACTGGCAATGAGC
TAATACAATAACATTTGATTTAAATACAAGCTTCAAATTTGACCATTACTCAATTATCTT
CACCCCAATTGCCCTATACGTTACATGATCAATTCTAGAATTCGCCTCATGATACATGCA
CGCAGACCCAAACATAAACCGATTCTTTAAATACCTACTTATGTTCTTAGTAGCAATAAT
TATTCTAGTAACAGCTAACAACTTATTTCAACTATTCATTGGCTGAGAAGGCGTA
>A_AD2011_82
AGACTGAGCTGTAACACACGTTAAAACTGCCGTTCAAATAGCATTTTTCGTAAGCCTAAT
CCCACTATTCCTATTCTTAGACCAAGGAATAGAAACAGTACTAACAAACTGGCAATGAGC
TAATACAATAACATTTGATTTAAATACAAGCTTCAAATTTGACCATTACTCAATTATCTT
CACCCCAATTGCCCTATACGTTACATGATCAATTCTAGAATTCGCCTCATGATACATGCA
CGCAGACCCAAACATAAACCGATTCTTTAAATACCTACTTATGTTCTTAGTAGCAATAAT
TATTCTAGTAACAGCTAACAACTTATTTCAACTATTCATTGGCTGAGAAGGCGTA
>A_AD2011_85
AGACTGAGCTGTAACACACGTTAAAACTGCCGTTCAAATAGCATTTTTCGTAAGCCTAAT
CCCACTATTCCTATTCTTAGACCAAGGAATAGAAACAGTACTAACAAACTGGCAATGAGC
TAATACAATAACATTTGATTTAAATACAAGCTTCAAATTTGACCATTACTCAATTATCTT
CACCCCAATTGCCCTATACGTTACATGATCAATTCTAGAATTCGCCTCATGATACATGCA
CGCAGACCCAAACATAAACCGATTCTTTAAATACCTACTTATGTTCTTAGTAGCAATAAT
TATTCTAGTAACAGCTAACAACTTATTTCAACTATTCATTGGCTGAGAAGGCGTA
>A_AD2011_87
AGACTGAGCTGTAACACACGTTAAAACTGCCGTTCAAATAGCATTTTTCGTAAGCCTAAT
CCCACTATTCCTATTCTTAGACCAAGGAATAGAAACAGTACTAACAAACTGGCAATGAGC
TAATACAATAACATTTGATTTAAATACAAGCTTCAAATTTGACCATTACTCAATTATCTT
CACCCCAATTGCCCTATACGTTACATGATCAATTCTAGAATTCGCCTCATGATACATGCA
CGCAGACCCAAACATAAACCGATTCTTTAAATACCTACTTATGTTCTTAGTAGCAATAAT
TATTCTAGTAACAGCTAACAACTTATTTCAACTATTCATTGGCTGAGAAGGCGTA
>A_AD2011_89
AGACTGAGCTGTAACACACGTTAAAACTGCCGTTCAAATAGCATTTTTCGTAAGCCTAAT
CCCACTATTCCTATTCTTAGACCAAGGAATAGAAACAGTACTAACAAACTGGCAATGAGC
TAATACAATAACATTTGATTTAAATACAAGCTTCAAATTTGACCATTACTCAATTATCTT
CACCCCAATTGCCCTATACGTTACATGATCAATTCTAGAATTCGCCTCATGATACATGCA
CGCAGACCCAAACATAAACCGATTCTTTAAATACCTACTTATGTTCTTAGTAGCAATAAT
TATTCTAGTAACAGCTAACAACTTATTTCAACTATTCATTGGCTGAGAAGGCGTA
>A_AD2011_90
AGACTGAGCTGTAACACACGTTAAAACTGCCGTTCAAATAGCATTTTTCGTAAGCCTAAT
CCCACTATTCCTATTCTTAGACCAAGGAATAGAAACAGTACTAACAAACTGGCAATGAGC
TAATACAATAACATTTGATTTAAATACAAGCTTCAAATTTGACCATTACTCAATTATCTT
CACCCCAATTGCCCTATACGTTACATGATCAATTCTAGAATTCGCCTCATGATACATGCA
CGCAGACCCAAACATAAACCGATTCTTTAAATACCTACTTATGTTCTTAGTAGCAATAAT
TATTCTAGTAACAGCTAACAACTTATTTCAACTATTCATTGGCTGAGAAGGCGTA
>A_AD2011_97
AGACTGAGCTGTAACACACGTTAAAACTGCCGTTCAAATAGCATTTTTCGTAAGCCTAAT
CCCACTATTCCTATTCTTAGACCAAGGAATAGAAACAGTACTAACAAACTGGCAATGAGC
TAATACAATAACATTTGATTTAAATACAAGCTTCAAATTTGACCATTACTCAATTATCTT
CACCCCAATTGCCCTATACGTTACATGATCAATTCTAGAATTCGCCTCATGATACATGCA
CGCAGACCCAAACATAAACCGATTCTTTAAATACCTACTTATGTTCTTAGTAGCAATAAT
TATTCTAGTAACAGCTAACAACTTATTTCAACTATTCATTGGCTGAGAAGGCGTA
>A_AD2011_9
AGACTGAGCTGTAACACACGTTAAAACTGCCGTTCAAATAGCATTTTTCGTAAGCCTAAT
CCCACTATTCCTATTCTTAGACCAAGGAATAGAAACAGTACTAACAAACTGGCAATGAGC
TAATACAATAACATTTGATTTAAATACAAGCTTCAAATTTGACCATTACTCAATTATCTT
CACCCCAATTGCCCTATACGTTACATGATCAATTCTAGAATTCGCCTCATGATACATGCA
CGCAGACCCAAACATAAACCGATTCTTTAAATACCTACTTATGTTCTTAGTAGCAATAAT
TATTCTAGTAACAGCTAACAACTTATTTCAACTATTCATTGGCTGAGAAGGCGTA
>A_AD2011_11
AGACTGAGCTGTAACACACGTTAAAACTGCCGTTCAAATAGCATTTTTCGTAAGCCTAAT
CCCACTATTCCTATTCTTAGACCAAGGAATAGAAACAGTACTAACAAACTGGCAATGAGC
TAATACAATAACATTTGATTTAAATACAAGCTTCAAATTTGACCATTACTCAATTATCTT
TACCCCAATTGCCCTATACGTTACATGATCAATTCTAGAATTCGCCTCATGATACATGCA
CGCAGACCCAAACATAAACCGATTCTTTAAATACCTACTTATGTTCTTAGTAGCAATAAT
TATTCTAGTAACAGCTAACAACTTATTTCAACTATTCATTGGCTGAGAAGGCGTA
>A_AD2011_131
AGACTGAGCTATAACACACGTTAAAACTGCCGTTCAAATAGCATTTTTCGTAAGCCTAAT
CCCACTATTCCTATTCTTAGACCAAGGAATAGAAACAGTACTAACAAACTGGCAATGAGC
TAATACAATAACATTTGATTTAAATACAAGCTTCAAATTTGACCATTACTCAATTATCTT
CACCCCAATTGCCCTATACGTTACATGATCAATTCTAGAATTCGCCTCATGATACATGCA
CGCAGACCCAAACATAAACCGATTCTTTAAATACCTACTTATGTTCTTAGTAGCAATAAT
TATTCTAGTAACAGCTAACAACTTATTTCAACTATTCATTGGCTGAGAAGGCGTA
>A_AD2011_135
AGACTGAGCTGTAACACACGTTAAAACTGCCGTTCAAATAGCATTTTTCGTAAGCCTAAT
CCCACTATTCCTATTCTTAGACCAAGGAATAGAAACAGTACTAACAAACTGGCAATGAGC
TAATACAATAACATTTGATTTAAATACAAGCTTCAAATTTGACCATTACTCAATTATCTT
CACCCCAATTGCCCTATACGTTACATGATCAATTCTAGAATTCGCCTCATGATACATGCA
CGCAGACCCAAGCATAAACCGATTCTTTAAATACCTACTTATGTTCTTAGTAGCAATAAT
TATTCTAGTAACAGCTAACAACTTATTTCAACTATTCATTGGCTGAGAAGGCGTA
>A_AD2011_16
AGACTGAGCTGTAACACACGTTAAAACTGCCGTTCAAATAGCATTTTTCGTAAGCCTAAT
CCCACTATTCCTATTCTTAGACCAAGGAATAGAAACAGTACTAACAAACTGGCAATGAGC
TAATACAATATCATTTGATTTAAATACAAGCTTCAAATTTGACCATTACTCAATTATCTT
CACCCCAATTGCCCTATACGTTACATGATCAATTCTAGAATTCGCCTCATGATACATGCA
CGCAGACCCAAACATAAACCGATTCTTTAAATACCTACTTATGTTCTTAGTAGCAATAAT
TATTCTAGTAACAGCTAACAACTTATTTCAACTATTCATTGGCTGAGAAGGCGTA
>A_AD2011_71
AGACTGAGCTGTAACACACGTTAAAACTGCCGTTCAAATAGCATTTTTCGTAAGCCTAAT
CCCACTATTCCTATTCTTAGACCAAGGAATAGAAACAGTACTAACAAACTGGCAATGAGC
TAATACAATAACATTTGATTTAAATACAAGCTTCAAATTTGACCATTACTCAATTATCTT
CACCCCAATTGCCCTATACGTTACATGATCAATTCTAGAATTCGCCTCATGATACATGCA
CGCAGACCCAAACATAAACCGATTCTTTAAATACCTACTTATGTTTTTAGTAGCAATAAT
TATTCTAGTAACAGCTAACAACTTATTTCAACTATTCATTGGCTGAGAAGGCGTA
>A_AD2011_74
AGACTGAGCTGTAACACACGTTAAAACTGCCGTTCAAATAGCATTTTTCGTAAGCCTAAT
CCCACTATTCCTATTCTTAGACCAAGGAATAGAAACAGTACTAACAAACTGGCAATGAGC
TAATACAATAACATTTGATTTAAATACAAGCTTCAAATTTGACCATTACTCAATTATCTT
CACCCCAATTGCCCTATACGTTACATGATCAATTCTAGAATTCGCCTCATGATACATGCA
CGCAGACCCAAACATAAACCGATTCTTTAAATACCTACTTATGTTCTTAGTAGCAATAAT
TGTTCTAGTAACAGCTAACAACTTATTTCAACTATTCATTGGCTGAGAAGGCGTA
>A_AD2011_22
AGACTGAGCTGTAACACACGTTAAAACTGCCGTTCAAATAGCATTTTTCGTAAGCCTAAT
CCCACTATTCCTATTCTTAGACCAAGGAATAGAAACAGTACTAACAAACTGGCAATGAGC
TAATACAATAACATTTGATTTAAATACAAGCTTCAAATTTGACCATTATTCAATTATCTT
CACCCCAATTGCCCTATACGTTACATGATCAATTCTAGAATTCGCCTCATGATACATGCA
CGCAGACCCAAACATAAACCGATTCTTTAAATACCTACTTATGTTCTTAGTAGCAATAAT
TATTCTAGTAACAGCTAACAACTTATTTCAACTATTCATTGGCTGAGAAGGCGTA
>A_AD2011_28
AGACTGAGCTGTAACACACGTTAAAACTGCCGTTCAAATAGCATTTTTCGTAAGCCTAAT
CCCACTATTCCTATTCTTAGACCAAGGAATAGAAACAGTACTAACAAACTGGCAATGAGC
TAATACAATAACATTTGATTTAAATACAAGCTTCAAATTTGACCATTATTCAATTATCTT
CACCCCAATTGCCCTATACGTTACATGATCAATTCTAGAATTCGCCTCATGATACATGCA
CGCAGACCCAAACATAAACCGATTCTTTAAATACCTACTTATGTTCTTAGTAGCAATAAT
TATTCTAGTAACAGCTAACAACTTATTTCAACTATTCATTGGCTGAGAAGGCGTA
>A_AD2011_73
AGACTGAGCTGTAACACACGTTAAAACTGCCGTTCAAATAGCATTTTTCGTAAGCCTAAT
CCCACTATTCCTATTCTTAGACCAAGGAATAGAAACAGTACTAACAAACTGGCAATGAGC
TAATACAATAACATTTGATTTAAATACAAGCTTCAAATTTGACCATTACTCAATTATCTT
CACCCCAATTGCCCTATACGTTACATGATCAATTCTAGAATTCGCCTCATGATACATGCA
CGCAGACCCAAACATAAACCGATTCTTTAAATACCTACTTATGTTCTTAGTAGCAATAAT
TATTCTAGTAACAGCTAACAACTTATTTCAACTATTCATTGGCTGAGAAGGCGTG
>A_AD2011_7
AGACTGAGCTGTAACACACGTTAAAACTGCCGTTCAAATAGCATTTTTCGTAAGCCTAAT
CCCACTATTCCTATTCTTAGACCAAGGAATAGAAACAGTACTAACAAACTGGCAATGAGC
TAATACAATAACATTTGATTTAAATACAAGCTTCAAATTTGACCATTACTCAATTATCTT
CACCCCAATTGCCCTATACGTTACATGATCAATTCTAGAATTCGCCTCATGATACATGCA
CGCAGACCCAAACATAAACCGATTCTTTAAATACCTACTTATGTTCTTAGTAGCAATAAT
TATTCTAGTAACAGCTAACAACTTATTTCAACTATTCATTGGCTGAGAAGGCGTG
>A_AD2011_141
AGACTGAGCTGTAACACACGTTAAAACTGCCGTTCAAATAGCATTTTTCGTAAGCCTAAT
CCCACTATTCCTATTCTTAGACCAAGGAATAGAAACAGTACTAACAAACTGGCAATGAGC
TAATACAATAACATTTGATTTAAATACAAGCTTCAAATTTGACCATTACTCAATTATCTT
CACCCCAATTGCCCTATACGTTACATGATCAATTCTAGAATTCGCCTCATGATACATGCA
CGCAGACCCAAACATAAACCGATTCTTTAAATACCTACTTATGTTCTTAGTAGCAATAAT
TATTCTAGTAACAGCTAACAACTTATTTCAACTATTCATTGGCTGAGAAGGCGTG
>A_AD2011_15
AGACTGAGCTGTAACACACGTTAAAACTGCCGTTCAAATAGCATTTTTCGTAAGCCTAAT
CCCACTATTCCTATTCTTAGACCAAGGAATAGAAACAGTACTAACAAACTGGCAATGAGC
TAATACAATAACATTTGATTTAAATACAAGCTTCAAATTTGACCATTACTCAATTATCTT
CACCCCAATTGCCCTATACGTTACATGATCAATTCTAGAATTCGCCTCATGATACATGCA
CGCAGACCCAAACATAAACCGATTCTTTAAATACCTACTTATGTTCTTAGTAGCAATAAT
TATTCTAGTAACAGCTAACAACTTATTTCAACTATTCATTGGCTGAGAAGGCGTG
>A_AD2011_29
AGACTGAGCTGTAACACACGTTAAAACTGCCGTTCAAATAGCATTTTTCGTAAGCCTAAT
CCCACTATTCCTATTCTTAGACCAAGGAATAGAAACAGTACTAACAAACTGGCAATGAGC
TAATACAATAACATTTGATTTAAATACAAGCTTCAAATTTGACCATTACTCAATTATCTT
CACCCCAATTGCCCTATACGTTACATGATCAATTCTAGAATTCGCCTCATGATACATGCA
CGCAGACCCAAACATAAACCGATTCTTTAAATACCTACTTATGTTCTTAGTAGCAATAAT
TATTCTAGTAACAGCTAACAACTTATTTCAACTATTCATTGGCTGAGAAGGCGTG
>A_AD2011_36
AGACTGAGCTGTAACACACGTTAAAACTGCCGTTCAAATAGCATTTTTCGTAAGCCTAAT
CCCACTATTCCTATTCTTAGACCAAGGAATAGAAACAGTACTAACAAACTGGCAATGAGC
TAATACAATAACATTTGATTTAAATACAAGCTTCAAATTTGACCATTACTCAATTATCTT
CACCCCAATTGCCCTATACGTTACATGATCAATTCTAGAATTCGCCTCATGATACATGCA
CGCAGACCCAAACATAAACCGATTCTTTAAATACCTACTTATGTTCTTAGTAGCAATAAT
TATTCTAGTAACAGCTAACAACTTATTTCAACTATTCATTGGCTGAGAAGGCGTG
>A_AD2011_80
AGACTGAGCTGTAACACACGTTAAAACTGCCGTTCAAATAGCATTTTTCGTAAGCCTAAT
CCCACTATTCCTATTCTTAGACCAAGGAATAGAAACAGTACTAACAAACTGGCAATGAGC
TAATACAATAACATTTGATTTAAATACAAGCTTCAAATTTGACCATTACTCAATTATCTT
CACCCCAATTGCCCTATACGTTACATGATCAATTCTAGAATTCGCCTCATGATACATGCA
CGCAGACCCAAACATAAACCGATTCTTTAAATACCTACTTATGTTCTTAGTAGCAATAAT
TATTCTAGTAACAGCTAACAACTTATTTCAACTATTCATTGGCTGAGAAGGCGTG
>A_AD2011_1
AGACTGAGCTGTAACACACGTTAAAACTGCCGTTCAAATAGCATTTTTCGTAAGCCTAAT
CCCACTATTCCTATTCTTAGACCAAGGAATAGAAACAGTACTAACAAACTGGCAATGAGC
TAATACAATAACATTTGATTTAAATACAAGCTTCAAATTTGACCATTACTCAATTATCTT
CACCCCAATTGCCCTATACGTTACATGATCAATTCTAGAATTCGCCTCATGATACATGCA
CGCAGACCCAAACATAAACCGATTCTTTAAATATCTACTTATGTTCTTAGTAGCAATAAT
TATTCTAGTAACAGCTAACAACTTATTTCAACTATTCATTGGCTGAGAAGGCGTG
>A_AD2011_59
AGACTGAGCTGTGACACACGTTAAAACTGCCGTTCAAATAGCATTTTTCGTAAGCCTAAT
CCCACTATTCCTATTCTTAGACCAAGGAATAGAAACAGTACTAACAAACTGGCAATGAGC
TAATACAATAACATTTGATTTAAATACAAGCTTCAAATTTGACCATTACTCAATTATCTT
CACCCCAATTGCCCTATACGTTACATGATCAATTCTAGAATTCGCCTCATGATACATGCA
CGCAGACCCAAACATAAACCGATTCTTTAAATACCTACTTATGTTCTTAGTAGCAATAAT
TATTCTAGTAACAGCTAACAACTTATTTCAACTATTCATTGGCTGAGAAGGCGTG
>A_AD2011_55
AGACTGAGCTGTAACACACGTTAAAACTGCCGTTCAAATAGCATTTTTCGTAAGCCTAAT
CCCACTATTCCTATTCTTAGACCAAGGAATAGAAACAGTACTAACAAACTGGCAATGAGC
TAATACAATAACATTTGATTTAAATACAAGCTTCAAATTTGACCATTACTCAATTATCTT
CACCCCAATTGCCCTATACGTTACATGATCAATTCTAGAGTTCGCCTCATGATACATGCA
CGCAGACCCAAACATAAACCGATTCTTTAAATACCTACTTATGTTCTTAGTAGCAATAAT
TATTCTAGTAACAGCTAACAACTTATTTCAACTATTCATTGGCTGAGAAGGCGTG
>A_AD2011_77
AGACTGAGCTGTAACACACGTTAAAACTGCCGTTCAAATAGCATTTTTCGTAAGCCTAAT
CCCACTATTCCTATTCTTAGATCAAGGAATAGAAACAGTACTAACAAACTGGCAATGAGC
TAATACAATAACATTTGATTTAAATACAAGCTTCAAATTTGACCATTACTCAATTATCTT
CACCCCAATTGCCCTATACGTTACATGATCAATTCTAGAATTCGCCTCATGATACATGCA
CGCAGACCCAAACATAAACCGATTCTTTAAATACCTACTTATGTTCTTAGTAGCAATAAT
TATTCTAGTAACAGCTAACAACTTATTTCAACTATTCATTGGCTGAGAAGGCGTG
>A_AD2011_104
AGACTGAGCTGTAACACACGTTAAAACTGCCGTTCAAATAGCATTTTTCGTAAGCCTAAT
CCCACTATTCCTATTCTTAGACCAAGGAATAGAAACAGTACTAACAAACTGGCAATGAGC
TAATACAATAACATTTGATTTAAATACAAGCTTCAAATTTGACCATTACTCAATTATCTT
CACCCCAATTGCCCTATACGTTACATGATCAATTCTAGAATTCGCCTCATGATACATGCA
CGCAGACCCAAACATAAACCGATTCTTTAAATACCTGCTTATGTTCTTAGTAGCAATAAT
TATTCTAGTAACAGCTAACAACTTATTTCAACTATTCATTGGCTGAGAAGGCGTA
>A_AD2011_81
AGACTGAGCTGTAACACACGTTAAAACTGCCGTTCAAATAGCATTTTTCGTAAGCCTAAT
CCCACTATTCCTATTCTTAGACCAAGGAATAGAAACAGTACTAACAAACTGGCAATGAGC
TAATACAATAACATTTGATTTAAATACAAGCTTCAAATTTGACCATTACTCAATTATCTT
CACCCCAATTGCCCTATACGTTACATGATCAATTCTAGAATTCGCCTCATGATACATGCA
CGCAGACCCAAACATAAACCGATTCTTTAAATACCTGCTTATGTTCTTAGTAGCAATAAT
TATTCTAGTAACAGCTAACAACTTATTTCAACTATTCATTGGCTGAGAAGGCGTA
>A_AD2011_105
AGACTGAGCTGTAACACACGTTAAAACTGCCGTTCAAATAGCATTTTTCGTAAGCCTAAT
CCCACTATTCCTATTCTTAGACCAAGGAATAGAAACAGTACTAACAAACTGGCAATGAGC
TAATACAATAACATTTGATTTAAATACAAGCTTCAAATTTGACCATTACTCAATTATCTT
CACCCCAATTGCCCTATACGTTACATGATCAATTCTAGAATTCGCCTCATGATACATGCA
CGCAGACCCAAACATAAACCGATTCTTTAAATACCTGCTTATGTTCTTAGTAGCAATAAT
TATTCTAGTAACAGCTAACAACTTATTTCAACTATTCATTGGCTGAGAAGGCGTA
>A_AD2011_108
AGACTGAGCTGTAACACACGTTAAAACTGCCGTTCAAATAGCATTTTTCGTAAGCCTAAT
CCCACTATTCCTATTCTTAGACCAAGGAATAGAAACAGTACTAACAAACTGGCAATGAGC
TAATACAATAACATTTGATTTAAATACAAGCTTCAAATTTGACCATTACTCAATTATCTT
CACCCCAATTGCCCTATACGTTACATGATCAATTCTAGAATTCGCCTCATGATACATGCA
CGCAGACCCAAACATAAACCGATTCTTTAAATACCTGCTTATGTTCTTAGTAGCAATAAT
TATTCTAGTAACAGCTAACAACTTATTTCAACTATTCATTGGCTGAGAAGGCGTA
>A_AD2011_49
AGACTGAGCTGTAACACACGTTAAAACTGCCGTTCAAATAGCATTTTTCGTAAGCCTAAT
CCCACTATTCCTATTCTTAGACCAAGGAATAGAAACAGTACTAACAAACTGGCAATGAGC
TAATACAATAACATTTGATTTAAATACAAGCTTCAAATTTGACCATTACTCAATTATCTT
CACCCCAATTGCCCTATACGTTACATGATCAATTCTAGAATTCGCCTCATGATACATGCA
CGCAGACCCAAACATAAACCGATTCTTTAAATACCTGCTTATGTTCTTAGTAGCAATAAT
TATTCTAGTAACAGCTAACAACTTATTTCAACTATTCATTGGCTGAGAAGGCGTA
>A_AD2011_58
AGACTGAGCTGTAACACACGTTAAAACTGCCGTTCAAATAGCATTTTTCGTAAGCCTAAT
CCCACTATTCCTATTCTTAGACCAAGGAATAGAAACAGTACTAACAAACTGGCAATGAGC
TAATACAATAACATTTGATTTAAATACAAGCTTCAAATTTGACCATTACTCAATTATCTT
CATCCCAATTGCCCTATACGTTACATGATCAATTCTAGAATTCGCCTCATGATACATGCA
CGCAGACCCAAACATAAACCGATTCTTTAAATACCTGCTTATGTTCTTAGTAGCAATAAT
TATTCTAGTAACAGCTAACAACTTATTTCAACTATTCATTGGCTGAGAAGGCGTA
>A_AD2011_68
AGACTGAGCTGTAACACACGTTAAAACTGCTGTTCAAATAGCATTTTTCGTAAGCCTAAT
CCCACTATTCCTATTCTTAGACCAAGGAATAGAAACAGTACTAACAAACTGGCAATGAGC
TAATACAATAACATTTGATTTAAATACAAGCTTCAAATTTGACCATTACTCAATTATCTT
CACCCCAATTGCCCTATACGTTACATGATCAATTCTAGAATTCGCCTCATGATACATGCA
CGCAGACCCAAACATAAACCGATTCTTTAAATACCTGCTTATGTTCTTAGTAGCAATAAT
TATTCTAGTAACAGCTAACAACTTATTTCAACTATTCATTGGCTGAGAAGGCGTA
>A_AD2011_5
AGACTGAGCTGTAACACACGTTAAAACTGCCGTTCAAATAGCATTTTTCGTAAGCCTAAT
CCCACTATTCCTATTCTTAGACCAAGGAATAGAAACAGTACTAACAAACTGGCAATGAGC
CAATACAATAACATTTGATTTAAATACAAGCTTCAAATTTGACCATTACTCAATTATCTT
CACCCCAATTGCCCTATACGTTACATGATCAATTCTAGAATTCGCCTCATGATACATGCA
CGCAGACCCAAACATAAACCGATTCTTTAAATACCTACTTATGTTCTTAGTAGCAATAAT
TATTCTAGTAACAGCTAACAACCTATTTCAACTATTCATTGGCTGAGAAGGCGTA
>B_AD2011_132
AGACTGAGCTGTAACACACGTTAAAACTGCCGTTCAAATAGCATTTTTCGTAAGCCTAAT
TCCACTATTCCTATTCTTAGACCAAGGAATAGAAACAGTACTAACAAACTGGCAATGAGC
TAATACAATAACATTTGATTTAAATACAAGCTTCAAATTTGACCATTACTCAATTATCTT
CACCCCAATTGCCCTATACGTTACATGATCAATTCTAGAATTCGCCTCATGATACATGCA
CGCAGACCCAAACATAAACCGATTCTTTAAATACCTACTTATGTTCCTAGTAGCAATAAT
TATTCTAGTAACAGCTAACAACTTATTTCAACTATTCATTGGCTGAGAAGGCGTA
>B_AD2011_63
AGACTGAGCTGTAACACACGTTAAAACTGCCGTTCAAATAGCATTTTTCGTAAGCCTAAT
TCCACTATTCCTATTCTTAGACCAAGGAATAGAAACAGTACTAACAAACTGGCAATGAGT
TAATACAATAACATTTGATTTAAATACAAGCTTCAAATTTGACCATTACTCAATTATCTT
CACCCCAATTGCCCTATACGTTACATGATCAATTCTAGAATTCGCCTCATGATACATGCA
CGCAGACCCAAACATAAACCGATTCTTTAAATACCTACTTATGTTCCTAGTAGCAATAAT
TATTCTAGTAACAGCTAACAACTTATTTCAACTATTCATTGGCTGAGAAGGCGTA
>B_AD2011_70
AGACTGAGCTGTAACACACGTTAAAACTGCCGTTCAAATAGCATTTTTCGTAAGCCTAAT
TCCACTATTCCTATTCTTAGACCAAGGAATAGAAACAGTACTAACAAACTGGCAATGAGC
TAATACAATAACATTTGATTTAAATACAAGCTTCAAATTTGACCATTACTCAATTATCTT
CACCCCAATTGCCCTATACGTTACATGATCAATTCTAGAATTCGCCTCATGATACATGCA
CGCAGACCCAAACATAAACCGATTCTTTAAATACCTACTTATGTTCCTAGTAGCAATAAT
TATTCTAGTAACAGCTAACAACTTATTTCAACTATTCATTGGCTGAGAAGGCGTA
>B_AD2011_67
AGACTGAGCTGTAACACACGTTAAAACTGCCGTTCAAATAGCATTTTTCGTAAGCCTAAT
TCCACTATTCCTATTCTTAGACCAAGGAATAGAAACAGTACTAACAAACTGGCAATGAGC
TAATACAATAACATTTGATTTAAATACAAGCTTCAAATTTGACCATTACTCAATTATCTT
CACCCCAATTGCCCTATACGTTACATGATCAATTCTAGAATTCGCCTCATGATACATGCA
CGCAGACCCAAACATAAACCGATTCTTTAAATACCTACTTATGTTCCTAGTAGCAATAAT
TATTCTAGTAACAGCTAACAACTTATTTCAACTATTCATTGGCTGAGAAGGCGTA
>B_AD2011_37
AGACTGAGCTGTAACACACGTTAAAACTGCCGTTCAAATAGCATTTTTCGTAAGCCTAAT
CCCACTATTCCTATTCTTAGACCAAGGAATAGAAACAGTACTAACAAACTGGCAATGAGC
TAATACAATAACATTTGATTTAAATACAAGCTTCAAATTTGACCATTACTCAATTATCTT
CACCCCAATTGCCCTATACGTTACATGATCAATTCTAGAATTCGCCTCATGATACATGCA
CGCAGACCCAAACATAAACCGATTCTTTAAATACCTGCTTATGTTCTTAGTAGCAATAAT
TATTCTAGTAACAGCTAACAACTTATTTCAACTATTCATTGGCTGAGAAGGCGTA
>B_AD2011_47
AGACTGAGCTGTAACACACGTTAAAACTGCCGTTCAAATAGCATTTTTCGTAAGCCTAAT
TCCACTATTCCTATTCTTAGACCAAGGAATAGAAACAGTACTAACAAACTGGCAATGAGC
TAATACAATAACATTTGATTTAAATACAAGCTTCAAATTTGACCATTACTCAATTATCTT
CACCCCAATTGCCCTATACGTTACATGATCAATTCTAGAATTCGCCTCATGATACATGCA
CGCAGACCCAAACATAAACCGATTCTTTAAATACCTACTTATGTTCCTAGTAGCAATAAT
TATTCTAGTAACAGCTAACAACTTATTTCAACTATTCATTGGCTGAGAAGGCGTA
>B_AD2011_143
AGACTGAGCTGTAACACACGTTAAAACTGCCGTTCAAATAGCATTTTTCGTAAGCCTAAT
TCCACTATTCCTATTCTTAGACCAAGGAATAGAAACAGTACTAACAAACTGGCAATGAGC
TAATACAATAACATTTGATTTAAATACAAGCTTCAAATTTGACCATTACTCAATTATCTT
CACCCCAATTGCCCTATACGTTACATGATCAATTCTAGAATTCGCCTCATGATACATGCA
CGCAGACCCAAACATAAACCGATTCTTTAAATACCTACTTATGTTCCTAGTAGCAATAAT
TATTCTAGTAACAGCTAACAACTTATTTCAACTATTCATTGGCTGAGAAGGCGTA
>B_AD2011_129
AGACTGAGCTGTAACACACGTTAAAACTGCCGTTCAAATAGCATTTTTCGTAAGCCTAAT
TCCACTATTCCTATTCTTGGACCAAGGAATAGAAACAGTACTAACAAACTGGCAATGAGC
TAATACAATAACATTTGATTTAAATACAAGCTTCAAATTTGACCATTACTCAATTATCTT
CACCCCAATTGCCCTATACGTTACATGATCAATTCTAGAATTCGCCTCATGATACATGCA
CGCAGACCCAAACATAAACCGATTCTTTAAATACCTACTTATGTTCCTAGTAGCAATAAT
TATTCTAGTAACAGCTAACAACTTATTTCAACTATTCATTGGCTGAGAAGGCGTA
>B_AD2011_19
AGACTGAGCTGTAACACACGTTAAAACTGCCGTTCAAATAGCATTTTTCGTAAGCCTAAT
TCCACTATTCCTATTCTTAGACCAAGGAATAGAAACAGTACTAACAAACTGGCAATGAGC
TAATACAATAACATTTGATTTAAATACAAGCTTCAAATTTGACCATTACTCAATTATCTT
CACCCCAATTGCCCTATACGTTACATGATCAATTCTAGAATTCGCCTCATGATACATGCA
CGCAGACCCAAACATAAACCGATTCTTTAAATACCTACTTATGTTCCTAGTAGCAATAAT
TATTCTAGTAACAGCTAACAACTTATTTCAACTATTCATTGGCTGAGAAGGCGTA
>B_AD2011_40
AGACTGAGCTGTAACACACGTTAAAACTGCCGTTCAAATAGCATTTTTCGTAAGCCTAAT
TCCACTATTCCTATTCTTAGACCAAGGAATAGAAACAGTACTAACAAACTGGCAATGAGC
TAATACAATAACATTTGATTTAAATACAAGCTTCAAATTTGACCATTACTCAATTATCTT
CACCCCAATTGCCCTATACGTTACATGATCAATTCTAGAATTCGCCTCATGATACATGCA
CGCAGACCCAAACATAAACCGATTCTTTAAATACCTACTTATGTTCCTAGTAGCAATAAT
TATTCTAGTAACAGCTAACAACTTATTTCAACTATTCATTGGCTGAGAAGGCGTA
>B_AD2011_2
AGACTGAGCTGTAACACACGTTAAAACTGCCGTTCAAATAGCATTTTTCGTAAGCCTAAT
TCCACTATTCCTATTCTTAGACCAAGGAATAGAAACAGTACTAACAAACTGGCAATGAGC
TAATACAATAACATTTGATTTAAATACAAGCTTCAAATTTGACCATTACTCAATTATCTT
CACCCCAATTGCCCTATACGTTACATGATCAATTCTAGAATTCGCCTCATGATACATGCA
CGCAGACCCAAACATAAACCGATTCTTTAAATACCTACTTATGTTCCTAGTAGCAATAAT
TATTCTAGTAACAGCTAACAACTTATTTCAACTATTCATTGGCTGAGAAGGCGTA
>B_AD2011_101
AGACTGAGCTGTAACACACGTTAAAACTGCCGTTCAAATAGCATTTTTCGTAAGCCTAAT
TCCACTATTCCTATTCTTAGACCAAGGAATAGAAACAGTACTAACAAACTGGCAATGAGC
TAATACAATAACATTTGATTTAAATACAAGCTTCAAATTTGACCATTACTCAATTATCTT
CACCCCAATTGCCCTATACGTTACATGATCAATTCTAGAATTCGCCTCATGATACATGCA
CGCAGACCCAAACATAAACCGATTCTTTAAATACCTACTTATGTTCCTAGTAGCAATAAT
TATTCTAGTAACAGCTAACAACTTATTTCAACTATTCATTGGCTGAGAAGGCGTA
>B_AD2011_12
AGACTGAGCTGTAACACACGTTAAAACTGCCGTTCAAATAGCATTTTTCGTAAGCCTAAT
TCCACTATTCCTATTCTTAGACCAAGGAATAGAAACAGTACTAACAAACTGGCAATGAGC
TAATACAATAACATTTGATTTAAATACAAGCTTCAAATTTGACCATTACTCAATTATCTT
CACCCCAATTGCCCTATACGTTACATGATCAATTCTAGAATTCGCCTCATGATACATGCA
CGCAGACCCAAACATAAACCGATTCTTTAAATACCTACTTATGTTCCTAGTAGCAATAAT
TATTCTAGTAACAGCTAACAACTTATTTCAACTATTCATTGGCTGAGAAGGCGTA
>B_AD2011_45
AGACTGAGCTGTAACACACGTTAAAACTGCCGTTCAAATAGCATTTTTCGTAAGCCTAAT
TCCACTATTCCTATTCTTAGACCAAGGAATAGAAACAGTACTAACAAACTGGCAATGAGC
TAATACAATAACATTTGATTTAAATACAAGCTTCAAATTTGACCATTACTCAATTATCTT
CACCCCAATTGCCCTATACGTTACATGATCAATTCTAGAATTCGCCTCATGATACATGCA
CGCAGACCCAAACATAAACCGATTCTTTAAATACCTACTTATGTTCCTAGTAGCAATAAT
TATTCTAGTAACAGCTAACAACTTATTTCAACTATTCATTGGCTGAGAAGGCGTA
>B_AD2011_146
AGACTGAGCTGTAACACACGTTAAAACTGCCGTTCAAATAGCATTTTTCGTAAGCCTAAT
TCCACTATTCCTATTCTTAGACCAAGGAATAGAAACAGTACTAACAAACTGGCAATGAGC
TAATACAATAACATTTGATTTAAATACAAGCTTCAAATTTGACCATTACTCAATTATCTT
CACCCCAATTGCCCTATACGTTACATGATCAATTCTAGAATTCGCCTCATGATACATGCA
CGCAGACCCAAACATAAACCGATTCTTTAAATACCTACTTATGTTCCTAGTAGCAATAAT
TATTCTAGTAACAGCTAACAACTTATTTCAACTATTCATTGGCTGAGAAGGCGTA
>B_AD2011_102
AGACTGAGCTGTAACACACGTTAAAACTGCCGTTCAAATAGCATTTTTCGTAAGCCTAAT
TCCACTATTCCTATTCTTAGACCAAGGAATAGAAACAGTACTAACAAACTGGCAATGAGC
TAATACAATAACATTTGATTTAAATACAAGCTTCAAATTTGACCATTACTCAATTATCTT
CACCCCAATTGCCCTATACGTTACATGATCAATTCTAGAATTCGCCTCATGATACATGCA
CGCAGACCCAAACATAAACCGATTCTTTAAATACCTACTTATGTTCCTAGTAGCAATAAT
TATTCTAGTAACAGCTAACAACTTATTTCAACTATTCATTGGCTGAGAAGGCGTA
>B_AD2011_107
AGACTGAGCTGTAACACACGTTAAAACTGCCGTTCAAATAGCATTTTTCGTAAGCCTAAT
TCCACTATTCCTATTCTTAGACCAAGGAATAGAAACAGTACTAACAAACTGGCAATGAGC
TAATACAATAACATTTGATTTAAATACAAGCTTCAAATTTGACCATTACTCAATTATCTT
CACCCCAATTGCCCTATACGTTACATGATCAATTCTAGAATTCGCCTCATGATACATGCA
CGCAGACCCAAACATAAACCGATTCTTTAAATACCTACTTATGTTCCTAGTAGCAATAAT
TATTCTAGTAACAGCTAACAACTTATTTCAACTATTCATTGGCTGAGAAGGCGTA
>B_AD2011_35
AGACTGAGCTGTAACACACGTTAAAACTGCCGTTCAAATAGCATTTTTCGTAAGCCTAAT
TCCACTATTCCTATTCTTAGACCAAGGAATAGAAACAGTACTAACAAACTGGCAATGAGC
TAATACAATAACATTTGATTTAAATACAAGCTTCAAATTTGACCATTACTCAATTATCTT
CACCCCAATTGCCCTATACGTTACATGATCAATTCTAGAATTCGCCTCATGATACATGCA
CGCAGACCCAAACATAAACCGATTCTTTAAATACCTACTTATGTTCCTAGTAGCAATAAT
TATTCTAGTAACAGCTAACAACTTATTTCAACTATTCATTGGCTGAGAAGGCGTA
>B_AD2011_140
AGACTGAGCTGTAACACACGTTAAAACTGCCGTTCAAATAGCATTTTTCGTAAGCCTAAT
TCCACTATTCCTATTCTTAGACCAAGGAATAGAAACAGTACTAACAAACTGGCAATGAGC
TAATACAATAACATTTGATTTAAATACAAGCTTCAAATTTGACCATTACTCAATTATCTT
CACCCCAATTGCCCTATACGTTACATGATCAATTCTAGAATTCGCCTCATGATACATGCA
CGCAGACCCAAACATAAACCGATTCTTTAAATACCTACTTATGTTCCTAGTAGCAATAAT
TATTCTAGTAACAGCTAACAACTTATTTCAACTATTCATTGGCTGAGAAGGCGTA
>B_AD2011_94
AGACTGAGCTGTAACACACGTTAAAACTGCCGTTCAAATAGCATTTTTCGTAAGCCTAAT
TCCACTATTCCTATTCTTAGACCAAGGAATAGAAACAGTACTAACAAACTGGCAATGAGC
TAATACAATAACATTTGATTTAAATACAAGCTTCAAATTTGACCATTACTCAATTATCTT
CACCCCAATTGCCCTATACGTTACATGATCAATTCTAGAATTCGCCTCATGATACATGCA
CGCAGACCCAAACATAAACCGATTCTTTAAATACCTACTTATGTTCCTAGTAGCAATAAT
TATTCTAGTAACAGCTAACAACTTATTTCAACTATTCATTGGCTGAGAAGGCGTA
>B_AD2011_99
AGACTGAGCTGTAACACACGTTAAAACTGCCGTTCAAATAGCATTTTTCGTAAGCCTAAT
TCCACTATTCCTATTCTTAGACCAAGGAATAGAAACAGTACTAACAAACTGGCAATGAGC
TAATACAATAACATTTGATTTAAATACAAGCTTCAAATTTGACCATTACTCAATTATCTT
CACCCCAATTGCCCTATACGTTACATGATCAATTCTAGAATTCGCCTCATGATACATGCA
CGCAGACCCAAACATAAACCGATTCTTTAAATACCTACTTATGTTCCTAGTAGCAATAAT
TATTCTAGTAACAGCTAACAACTTATTTCAACTATTCATTGGCTGAGAAGGCGTA
>B_AD2011_46
AGACTGAGCTGTAACACACGTTAAAACTGCCGTTCAAATAGCATTTTTCGTAAGCCTAAT
TCCACTATTCCTATTCCTAGACCAAGGAATAGAAACAGTACTAACAAACTGGCAATGAGC
TAATACAATAACATTTGATTTAAATACAAGCTTCAAATTTGACCATTACTCAATTATCTT
CACCCCAATTGCCCTATACGTTACATGATCAATTCTAGAATTCGCCTCATGATACATGCA
CGCAGACCCAAACATAAACCGATTCTTTAAATACCTACTTATGTTCCTAGTAGCAATAAT
TATTCTAGTAACAGCTAACAACTTATTTCAACTATTCATTGGCTGAGAAGGCGTA
>B_AD2011_111
AGACTGAGCTGTAACACACGTTAAAACTGCCGTTCAAATAGCATTTTTCGTAAGCCTAAT
TCCACTATTCCTATTCTTAGACCAAGGAATAGAAACAGTACTAACAAACTGGCAATGAGC
TAATACAATAACATTTGATTTAAATACAAGCTTCAAATTTGACCATTACTCAATTATCTT
CACCCCAATTGCCCTATACGTTACATGATCAATTCTAGAATTCGCCTCATGATACATGCA
CGCAGACCCAAACATAAACCGATTCTTTAAATACCTACTTATGTTCCTAGTAGCAATAAT
TATTCTAGTAACAGCTAACAACTTATTTCAACTATTCATTGGCTGAGAAGGCGTA
>B_AD2011_14
AGACTGAGCTGTAACACACGTTAAAACTGCCGTTCAAATAGCATTTTTCGTAAGCCTAAT
TCCACTATTCCTATTCTTAGACCAAGGAATAGAAACAGTACTAACAAACTGGCAATGAGC
TAATACAATAACATTTGATTTAAATACAAGCTTCAAATTTGACCATTACTCAATTATCTT
CACCCCAATTGCCCTATACGTTACATGATCAATTCTAGAATTCGCCTCATGATACATGCA
CGCAGACCCAAACATAAACCGATTCTTTAAATACCTACTTATGTTCCTAGTAGCAATAAT
TATTCTAGTAACAGCTAACAACTTATTTCAACTATTCATTGGCTGAGAAGGCGTA
>B_AD2011_133
AGACTGAGCTGTAACACACGTTAAAACTGCCGTTCAAATAGCATTTTTCGTAAGCCTAAT
TCCACTATTCCTATTCTTAGACCAAGGAATAGAAACAGTACTAACAAACTGGCAATGAGC
TAATACAATAACATTTGATTTAAATACAAGCTTCAAATTTGACCATTACTCAATTATCTT
CACCCCAATTGCCCTATACGTTACATGATCAATTCTAGAATTCGCCTCATGATACATGCA
CGCAGACCCAAACATAAACCGATTCTTTAAATACCTACTTATGTTCCTAGTAGCAATAAT
TATTCTAGTAACAGCTAACAACTTATTTCAACTATTCATTGGCTGAGAAGGTGTA
>B_AD2011_84
AGACTGAGCTGTAACACACGTTAAAACTGCCGTTCAAATAGCATTTTTCGTAAGCCTAAT
TCCACTATTCCTATTCTTAGACCAAGGAATAGAAACAGTACTAACAAACTGGCAATGAGC
TAATACAATAACATTTGATTTAAATACAAGCTTCAAATTTGACCATTACTCAATTATCTT
CACCCCAATTGCCCTATACGTTACATGATCAATTCTAGAATTCGCCTCATGATACATGCA
CGCAGACCCAAACATAAACCGATTCTTTAAATACCTACTTATGTTCCTAGTAGCAATAAT
TATTCTAGTAACAGCTAACAACTTATTTCAACTATTCATTGGCTGAGAAGGCGTA
>B_AD2011_51
AGACTGAGCTGTAACACACGTTAAAACTGCCGTTCAAATAGCATTTTTCGTAAGCCTAAT
TCCACTATTCCTATTCTTAGACCAAGGAATAGAAACAGTACTAACAAACTGGCAATGAGC
TAATACAATAACATTTGATTTAAATACAAGCTTCAAATTTGACCATTACTCAATTATCTT
CACCCCAATTGCCCTATACGTTACATGATCAATTCTAGAATTCGCCTCATGATACATGCA
CGCAGACCCAAACATAAACCGATTCTTTAAATACCTACTTATGTTCCTAGTAGCAATAAT
TATTCTAGTAACAGCTAACAACTTATTTCAACTATTCATTGGCTGAGAAGGCGTA
>B_AD2011_18
AGACTGAGCTGTAACACACGTTAAAACTGCCGTTCAAATAGCATTTTTCGTAAGCCTAAT
TCCACTATTCCTATTCTTAGACCAAGGAATAGAAACAGTACTAACAAACTGGCAATGAAC
TAATACAATAACATTTGATTTAAATACAAGCTTCAAATTTGACCATTACTCAATTATCTT
CACCCCAATTGCCCTATACGTTACATGATCAATTCTAGAATTCGCCTCATGATACATGCA
CGCAGACCCAAACATAAACCGATTCTTTAAATACCTACTTATGTTCCTAGTAGCAATAAT
TATTCTAGTAACAGCTAACAACTTATTTCAACTATTCATTGGCTGAGAAGGCGTA
>B_AD2011_139
AGACTGAGCTGTAACACACGTTAAAACTGCCGTTCAAATAGCATTTTTCGTAAGCCTAAT
TCCACTATTCCTATTCTTAGACCAAGGAATAGAAACAGTACTAACAAACTGGCAATGAAC
TAATACAATAACATTTGATTTAAATACAAGCTTCAAATTTGACCATTACTCAATTATCTT
CACCCCAATTGCCCTATACGTTACATGATCAATTCTAGAATTCGCCTCATGATACATGCA
CGCAGACCCAAACATAAACCGATTCTTTAAATACCTACTTATGTTCCTAGTAGCAATAAT
TATTCTAGTAACAGCTAACAACTTATTTCAACTATTCATTGGCTGAGAAGGCGTA
>B_AD2011_118
AGACTGAGCTGTAACACACGTTAAAACTGCCGTTCAAATAGCATTTTTCGTAAGCCTAAT
TCCACTATTCCTATTCTTAGACCAAGGAATAGAAACAGTACTAACAAACTGGCAATGAAC
TAATACAATAACATTTGATTTAAATACAAGCTTCAAATTTGACCATTACTCAATTATCTT
CACCCCAATTGCCCTATACGTTACATGATCAATTCTAGAATTCGCCTCATGATACATGCA
CGCAGACCCAAACATAAACCGATTCTTTAAATACCTACTTATGTTCCTAGTAGCAATAAT
TATTCTAGTAACAGCTAACAACTTATTTCAACTATTCATTGGCTGAGAAGGCGTA
>B_AD2011_60
AGACTGAGCTGTAACACACGTTAAAACTGCCGTTCAAATAGCATTTTTCGTAAGCCTAAT
TCCACTATTCCTATTCTTAGACCAAGGAATAGAAACAGTACTAACAAACTGGCAATGAAC
TAATACAATAACATTTGATTTAAATACAAGCTTCAAATTTGACCATTACTCAATTATCTT
CACCCCAATTGCCCTATACGTTACATGATCAATTCTAGAATTCGCCTCATGATACATGCA
CGCAGACCCAAACATAAACCGATTCTTTAAATACCTACTTATGTTCCTAGTAGCAATAAT
TATTCTAGTAACAGCTAACAACTTATTTCAACTATTCATTGGCTGAGAAGGCGTA
>B_AD2011_20
AGACTGAGCTGTAACACACGTTAAAACTGCCGTTCAAATAGCATTTTTCGTAAGCCTAAT
TCCACTATTCCTATTCTTAGACCAAGGAATAGAAACAGTACTAACAAACTGGCAATGAGC
TAATACAATAACATTTGATTTAAATACAAGCTTCAAATTTGACCATTACTCAATTATCTT
CACCCCAATTGCCCTATACGTTACATGATCAATTCTAGAATTCGCCTCATGATACATGCA
CGCAGACCCAAACATAAACCGATTCTTTAAATACCTACTTATGTTCCTAGTAGCAATAAT
TATTCTAGTAACAGCTAACAACTTATTTCAACTATTCATTGGCTGAGAAGGCGTA
>B_AD2011_4
AGACTGAGCTGTAACACACGTTAAAACTGCCGTTCAAATAGCATTTTTCGTAAGCCTAAT
TCCACTATTCCTATTCTTAGACCAAGGAATAGAAACAGTACTAACAAACTGGCAATGAGC
TAATACAATAACATTTGATTTAAATACAAGCTTCAAATTTGACCATTACTCAATTATCTT
CACCCCAATTGCCCTATACGTTACATGATCAATTCTAGAATTCGCCTCATGATACATGCA
CGCAGACCCAAACATAAACCGATTCTTTAAATACCTACTTATGTTCCTAGTAGCAATAAT
TATTCTAGTAACAGCTAACAACTTATTTCAACTATTCATTGGCTGAGAAGGCGTA
>B_AD2011_76
AGACTGAGCTGTAACACACGTTAAAACTGCCGTTCAAATAGCATTTTTCGTAAGCCTAAT
TCCACTATTCCTATTCTTAGACCAAGGAATAGAAACAGTACTAACAAACTGGCAATGAGC
TAATACAATAACATTTGATTTAAATACAAGCTTCAAATTTGACCATTACTCAATTATCTT
CACCCCAATTGCCCTATACGTTACATGATCAATTCTAGAATTCGCCTCATGATACATGCA
CGCAGACCCAAACATAAACCGATTCTTTAAATATCTACTTATGTTCCTAGTAGCAATAAT
TATTCTAGTAACAGCTAACAACTTATTTCAACTATTCATTGGCTGAGAAGGCGTA
>B_AD2011_93
AGACTGAGCTGTAACACACGTTAAAACTGCCGTTCAAATAGCATTTTTCGTAAGCCTAAT
TCCACTATTCCTATTCTTAGACCAAGGAATAGAAACAGTACTAACAAACTGGCAATGAGC
TAATACAATAACATTTGATTTAAATACAAGCTTCAAATTTGACCATTACTCAATTATCTT
CACCCCAATTGCCCTATACGTTACATGATCAATTCTAGAATTCGCCTCATGATACATGCA
CGCAGACCCAAACATAAACCGATTCTTTAAATACCTACTTATGTTCCTAGTAGCAATAAT
TATTCTAGTAACAGCTAACAACTTATTTCAACTATTCATTGGCTGAGAAGGCGTA
>B_AD2011_8
AGACTGAGCTGTAACACACGTTAAAACTGCCGTTCAAATAGCATTTTTCGTAAGCCTAAT
TCCACTATTCCTATTCTTAGACCAAGGAATAGAAACAGTACTAACAAACTGGCAATGGGC
TAATACAATAACATTTGATTTAAATACAAGCTTCAAATTTGACCATTACTCAATTATCTT
CACCCCAATTGCCCTATACGTTACATGATCAATTCTAGAATTCGCCTCATGATACATGCA
CGCAGACCCAAACATAAACCGATTCTTTAAATACCTACTTATGTTCCTAGTAGCAATAAT
TATTCTAGTAACAGCTAACAACTTATTTCAACTATTCATTGGCTGAGAAGGCGTA
>B_AD2011_130
AGACTGAGCTGTGACACACGTTAAAACTGCCGTTCAAATAGCATTTTTCGTAAGCCTAAT
TCCACTATTCCTATTCTTAGACCAAGGAATAGAAACAGTACTAACAAACTGGCAATGAGC
TAATACAATAACATTTGATTTAAATACAAGCTTCAAATTTGACCATTACTCAATTATCTT
CACCCCAATTGCCCTATACGTTACATGATCAATTCTAGAATTCGCCTCATGATACATGCA
CGCAGACCCAAACATAAACCGATTCTTTAAATACCTACTTATGTTCCTAGTAGCAATAAT
TATTCTAGTAACAGCTAACAACTTATTTCAACTATTCATTGGCTGAGAAGGCGTA
>B_AD2011_13
AGACTGAGCTGTGACACACGTTAAAACTGCCGTTCAAATAGCATTTTTCGTAAGCCTAAT
TCCACTATTCCTATTCTTAGACCAAGGAATAGAAACAGTACTAACAAACTGGCAATGAGC
TAATACAATAACATTTGATTTAAATACAAGCTTCAAATTTGACCATTACTCAATTATCTT
CACCCCAATTGCCCTATACGTTACATGATCAATTCTAGAATTCGCCTCATGATACATGCA
CGCAGACCCAAACATAAACCGATTCTTTAAATACCTACTTATGTTCCTAGTAGCAATAAT
TATTCTAGTAACAGCTAACAACTTATTTCAACTATTCATTGGCTGAGAAGGCGTA
>C_AD2011_158
AGACTGAGCTGTAACACACGTTAAAACTGCCGTTCAAATAGCATTTTTCGTAAGCCTAAT
TCCACTATTCCTATTCTTAGACCAAGGAATAGAAACAGTACTAACAAACTGGCAATGAGC
TAATACAATAACATTTGATTTAAATACAAGCTTCAAATTTGACCATTACTCAATTATCTT
CACCCCAATTGCCCTATACGTTACATGATCAATTCTAGAATTCGCCTCATGATACATGCA
CGCAGACCCAAACATAAACCGATTCTTTAAATACCTACTTATGTTCTTAGTAGCAATAAT
TATTCTAGTAACAGCTAACAACTTATTTCAACTATTCATTGGCTGAGAAGGTGTA
>C_AD2011_64
AGACTGAGCTGTAACACACGTTAAAACTGCCGTTCAAATAGCATTTTTCGTAAGCCTAAT
TCCACTATTCCTATTCTTAGACCAAGGAATAGAAACAGTACTAACAAACTGGCAATGAGC
TAATACAATAACATTTGATTTAAATACAAGCTTCAAATTTGACCATTACTCAATTATCTT
CACCCCAATTGCCCTATACGTTACATGATCAATTCTAGAATTCGCCTCATGATACATGCA
CGCAGACCCAAACATAAACCGATTCTTTAAATACCTACTTATGTTCTTAGTAGCAATAAT
TATTCTAGTAACAGCTAACAACTTATTTCAACTATTCATTGGCTGAGAAGGTGTA
>C_AD2011_21
AGACTGAGCTGTAACACACGTTAAAACTGCCGTTCAAATAGCATTTTTCGTAAGCCTAAT
TCCACTATTCCTATTCTTAGACCAAGGAATAGAAACAGTACTAACAAACTGGCAATGAGC
TAATACAATAACATTTGATTTAAATACAAGCTTCAAATTTGACCATTACTCAATTATCTT
CACCCCAATTGCCCTATACGTTACATGATCAATTCTAGAATTCGCCTCATGATACATGCA
CGCAGACCCAAACATAAACCGATTCTTTAAATACCTACTTATGTTCTTAGTAGCAATAAT
TATTCTAGTAACAGCTAACAACTTATTTCAACTATTCATTGGCTGAGAAGGCGTA
>C_AD2011_91
AGACTGAGCTGTAACACACGTTAAAACTGCCGTTCAAATAGCATTTTTCGTAAGCCTAAT
TCCACTATTCCTATTCTTAGACCAAGGAATAGAAACAGTACTAACAAACTGGCAATGAGC
TAATACAATAACATTTGATTTAAATACAAGCTTCAAATTTGACCATTACTCAATTATCTT
CACCCCAATTGCCCTATACGTTACATGATCAATTCTAGAATTCGCCTCATGATACATGCA
CGCAGACCCAAACATAAACCGATTCTTTAAATACCTACTTATGTTCTTAGTAGCAATAAT
TATTCTAGTAACAGCTAACAACTTATTTCAACTATTCATTGGCTGAGAAGGCGTA
>C_AD2011_110
AGACTGAGCTGTAACACACGTTAAAACTGCCGTTCAAATAGCATTTTTCGTAAGCCTAAT
TCCACTATTCCTATTCTTAGACCAAGGAATAGAAACAGTACTAACAAACTGGCAATGAGC
TAATACAATAACATTTGATTTAAATACAAGCTTCAAATTTGACCATTACTCAATTATCTT
CACCCCAATTGCCCTATACGTTACATGATCAATTCTAGAATTCGCCTCATGATACATGCA
CGCAGACCCAAACATAAACCGATTCTTTAAATACCTACTTATGTTCTTAGTAGCAATAAT
TATTCTAGTAACAGCTAACAACTTATTTCAACTATTCATTGGCTGAGAAGGCGTA
>C_AD2011_39
AGACTGAGCTGTAACACACGTTAAAACTGCCGTTCAAATAGCATTTTTCGTAAGCCTAAT
TCCACTATTCCTATTCTTAGACCAAGGAATAGAAACAGTACTAACAAACTGGCAATGAGC
TAATACAATAACATTTGATTTAAATACAAGCTTCAAATTTGACCATTACTCAATTATCTT
CACCCCAATTGCCCTATACGTTACATGATCAATTCTAGAATTCGCCTCATGATACATGCA
CGCAGACCCAAACATAAACCGATTCTTTAAATACCTACTTATGTTCTTAGTAGCAATAAT
TATTCTAGTAACAGCTAACAACTTATTTCAACTATTCATTGGCTGAGAAGGCGTA
>C_AD2011_153
AGACTGAGCTGTAACACACGTTAAAACTGCCGTTCAAATAGCATTTTTCGTAAGCCTAAT
TCCACTATTCCTATTCTTAGACCAAGGAATAGAAACAGTACTAACAAACTGGCAATGAGC
TAATACAATAACATTTGATTTAAATACAAGCTTCAAATTTGACCATTACTCAATTATCTT
CACCCCAATTGCCCTATACGTTACATGATCAATTCTAGAATTCGCCTCATGATACATGCA
CGCAGACCCAAACATAAACCGATTCTTTAAATACCTACTTATGTTCTTAGTAGCAATAAT
TATTCTAGTAACAGCTAACAACTTATTTCAACTATTCATTGGCTGAGAAGGCGTA
>C_AD2011_155
AGACTGAGCTGTAACACACGTTAAAACTGCCGTTCAAATAGCATTTTTCGTAAGCCTAAT
TCCACTATTACTATTCTTAGACCAAGGAATAGAAACAGTACTAACAAACTGGCAATGAGC
TAATACAATAACATTTGATTTAAATACAAGCTTCAAATTTGACCATTACTCAATTATCTT
CACCCCAATTGCCCTATACGTTACATGATCAATTCTAGAATTCGCCTCATGATACATGCA
CGCAGACCCAAACATAAACCGATTCTTTAAATACCTACTTATGTTCTTAGTAGCAATAAT
TATTCTAGTAACAGCTAACAACTTATTTCAACTATTCATTGGCTGAGAAGGCGTA
>C_AD2011_33
AGACTGAGCTGTAACACACGTTAAAACTGCCGTTCAAATAGCATTTTTCGTAAGCCTAAT
TCCACTATTCCTATTCTTAGACCAAGGAATAGAAACAGTACTAACAAACTGGCAATGAGC
TAATACAATAACATTTGATTTAAATACAAGCTTCAAATTTGACCATTACTCAATTATCTT
CACCCCAATTGCCCTATACGTTACATGATCAATTCTAGAATTCGCCTCATGATACATGCA
CGCAGACCCAAACATAAACCGATTCTTTAAATACCTACTTATGTTCTTAGTAGCAATAAT
TATTCTAGTAACAGCTAACAACTTATTTCAACTATTCATTGGCTGAGAAGGCGTA
>C_AD2011_10
AGACTGAGCTGTAACACACGTTAAAACTGCCGTTCAAATAGCATTTTTCGTAAGCCTAAT
TCCACTATTCCTATTCTTAGACCAAGGAATAGAAACAGTACTAACAAACTGGCAATGAGC
TAATACAATAACATTTGATTTAAATACAAGCTTCAAATTTGACCATTACTCAATTATCTT
CACCCCAATTGCCCTATACGTTACATGATCAATTCTAGAATTCGCCTCATGATACATGCA
CGCAGACCCAAACATAAACCGATTCTTTAAATACCTACTTATGTTCTTAGTAGCAATAAT
TATTCTAGTAACAGCTAACAACTTATTTCAACTATTCATTGGCTGAGAAGGCGTA
>C_AD2011_96
AGACTGAGCTGTAACACACGTTAAAACTGCCGTTCAAATAGCATTTTTCGTAAGCCTAAT
TCCACTATTCCTATTCTTAGACCAAGGAATAGAAACAGTACTAACAAACTGGCAATGAGC
TAATACAATAACATTTGATTTAAATACAAGCTTCAAATTTGACCATTACTCAATTATCTT
CACCCCAATTGCCCTATACGTTACATGATCAATTCTAGAATTCGCCTCATGATACATGCA
CGCAGACCCAAACATAAACCGATTCTTTAAATACCTACTTATGTTCTTAGTAGCAATAAT
TATTCTAGTAACAGCTAACAACTTATTTCAACTATTCATTGGCTGAGAAGGCGTA
>C_AD2011_106
AGACTGAGCTGTAACACACGTTAAAACTGCCGTTCAAATAGCATTTTTCGTAAGCCTAAT
TCCACTATTCCTATTCTTAGACCAAGGAATAGAAACAGTACTAACAAACTGGCAATGAGC
TAATACAATAACATTTGATTTAAATACAAGCTTCAAATTTGACCATTACTCAATTATCTT
CACCCCAATTGCCCTATACGTTACATGATCAATTCTAGAATTCGCCTCATGATACATGCA
CGCAGACCCAAACATAAACCGATTCTTTAAATACCTACTTATGTTCTTAGTAGCAATAAT
TATTCTAGTAACAGCTAACAACTTATTTCAACTATTCATTGGCTGAGAAGGCGTA
>C_AD2011_92
AGACTGAGCTGTAACACACGTTAAAACTGCCGTTCAAATAGCATTTTTCGTAAGCCTAAT
TCCACTATTCCTATTCTTAGACCAAGGAATAGAAACAGTACTAACAAACTGGCAATGAGC
TAATACAATAACATTTGATTTAAATACAAGCTTCAAATTTGACCATTACTCAATTATCTT
CACCCCAATTGCCCTATACGTTACATGATCAATTCTAGAATTCGCCTCATGATACATGCA
CGCAGACCCAAACATAAACCGATTCTTTAAATACCTACTTATGTTCTTAGTAGCAATAAT
TATTCTAGTAACAGCTAACAACTTATTTCAACTATTCATTGGCTGAGAAGGCGTA
>C_AD2011_112
AGACTGAGCTGTAACACACGTTAAAACTGCCGTTCAAATAGCATTTTTCGTAAGCCTAAT
TCCACTATTCCTATTCTTAGACCAAGGAATAGAAACAGTACTAACAAACTGGCAATGAGG
TAATACAATAACATTTGATTTAAATACAAGCTTCAAATTTGACCATTACTCAATTATCTT
CACCCCAATTGCCCTATACGTTACATGATCAATTCTAGAATTCGCCTCATGATACATGCA
CGCAGACCCAAACATAAACCGATTCTTTAAATACCTACTTATGTTCTTAGTAGCAATAAT
TATTCTAGTAACAGCTAACAACTTATTTCAACTATTCATTGGCTGAGAAGGCGTA
>C_AD2011_26
AGACTGAGCTGTAACACACGTTAAAACTGCCGTTCAAATAGCATTTTTCGTAAGCCTAAT
TCCACTATTCCTATTCTTAGACCAAGGAATAGAAACAGTACTAACAAACTGGCAATGAGC
TAATACAATAACATTTGATTTAAATACAAGCTTCAAATTTGACCATTACTCAATTATCTT
CACCCCAATTGCCCTATACGTTACATGATCAATTCTAGAATTCGCCTCATGATACATGCA
CGCAGACCCAAACATAAACCGATTCTTTAAATACCTACTTATGTTCTTAGTAGCAATAAT
TATTCTAGTAACAGCTAACAACTTATTTCAACTATTCATTGGCTGAGAAGGCGTA
>C_AD2011_44
AGACTGAGCTGTAACACACGTTAAAACTGCCGTTCAAATAGCATTTTTCGTAAGCCTAAT
TCCACTATTCCTATTCTTAGACCAAGGAATAGAAACAGTACTAACAAACTGGCAATGAGC
TAATACAATAACATTTGATTTAAATACAAGCTTCAAATTTGACCATTACTCAATTATCTT
CACCCCAATTGCCCTATACGTTACATGATCAATTCTAGAATTCGCCTCATGATACATGCA
CGCAGACCCAAACATAAACCGATTCTTTAAATACCTACTTATGTTCTTAGTAGCAATAAT
TATTCTAGTAACAGCTAACAACTTATTTCAACTATTCATTGGCTGAGAAGGCGTA
>C_AD2011_23
AGACTGAGCTGTAACACACGTTAAAACTGCCGTTCAAATAGCATTTTTCGTAAGCCTAAT
TCCACTATTCCTATTCTTAGACCAAGGAATAGAAACAGTACTAACAAACTGGCAATGAGC
TAATACAATAACATTTGATTTAAATACAAGCTTCAAATTTGACCATTACTCAATTATCTT
CACCCCAATTGCCCTATACGTTACATGATCAATTCTAGAATTCGCTTCATGATACATGCA
CGCAGACCCGAACATAAACCGATTCTTTAAATACCTACTTATGTTCTTAGTAGCAATAAT
TATTCTAGTAACAGCTAACAACTTATTTCAACTATTCATTGGCTGAGAAGGCGTA
>C_AD2011_50
AGACTGAGCTGTAACACACGTTAAAACTGCCGTTCAAATAGCATTTTTCGTAAGCCTAAT
TCCACTATTCCTATTCTTAGACCAAGGAATAGAAACAGTACTAACAAACTGGCAATGAGC
TAATACAATAACATTTGATTTAAATACAAGCTTCAAATTTGACCATTACTCAATTATCTT
CACCCCAATTGCCCTATACGTTACATGATCAATTCTAGAATTCGCCTCATGATACATGCA
CGCAGACCCAAACATAAACCGATTCTTTAAATACCTACTTATGTTCTTAGTAGCAATAAT
TATTCTAGTAACAGCTAACAACTTATTTCAACTATTCATTGGCTGAGAAGGCGTA
>C_AD2011_75
AGACTGAGCTGTAACACACGTTAAAACTGCCGTTCAAATAGCATTTTTCGTAAGCCTAAT
TCCACTATTCCTATTCTTAGACCAAGGAATAGAAACAGTACTAACAAACTGGCAATGAGC
TAATACAATAACATTTGATTTAAATACAAGCTTCAAATTTGACCATTACTCAATTATCTT
CACCCCAATTGCCCTATACGTTACATGATCAATTCTAGAATTCGCCTCATGATACATGCA
CACAGACCCAAACATAAACCGATTCTTTAAATACCTACTTATGTTCTTAGTAGCAATAAT
TATTCTAGTAACAGCTAACAACTTATTTCAACTATTCATTGGCTGAGAAGGCGTA
>C_AD2011_103
AGACTGAGCTGTAACACACGTTAAAACTGCCGTTCAAATAGCATTTTTCGTAAGCCTAAT
TCCACTATTCCTATTCTTAGACCAAGGAATAGAAACAGTACTAACAAACTGGCAATGAGC
TAATACAATAACATTTGATTTAAATACAAGCTTCAAATTTGACCATTACTCAATTATCTT
CACCCCAATTGCCCTATACGTTACATGATCAATTCTAGAATTCGCCTCATGATACATGCA
CGCAGACCCAAACATAAACCGATTCTTTAAATACCTACTTATGTTCTTAGTAGCAATAAT
TATTCTAGTAACAGCTAACAACTTATTTCAACTATTCATTGGCTGAGAAGGCGTA
>C_AD2011_83
AGACTGAGCTGTAACACACGTTAAAACTGCCGTTCAAATAGCATTTTTCGTAAGCCTAAT
TCCACTATTCCTATTCTTAGACCAAGGAATAGAAACAGTACTAACAAACTGGCAATGAGC
TAATACAATAACATTTGATTTAAATACAAGCTTCAAATTTGACCATTACTCAATTATCTT
CACCCCAATTGCCCTATACGTTACATGATCAATTCTAGAATTCGCCTCATGATACATGCA
CGCAGACCCAAACATAAACCGATTCTTTAAATACCTACTTATGTTCTTAGTAGCAATAAT
TATTCTAGTAACAGCTAACAACTTATTTCAACTATTCATTGGCTGAGAAGGCGTA
>C_AD2011_57
AGACTGAGCTGTAACACACGTTAAAACTGCCGTTCAAATAGCATTTTTCGTAAGCCTAAT
TCCACTATTCCTATTCTTAGACCAAGGAATAGAAACAGTACTAACAAACTGGCAATGAGC
TAATACAATAACATTTGATTTAAATACAAGCTTCAAATTTGACCATTACTCAATTATCTT
CACCCCAATTGCCCTATACGTTACATGATCAATTCTAGAATTCGCCTCATGATACATGCA
CGCAGACCCAAACATAAACCGATTCTTTAAATACCTACTTATGTTCTTAGTAGCAATAAT
TATTCTAGTAACAGCTAACAACTTATTTCAACTATTCATTGGCTGAGAAGGCGTA
>C_AD2011_86
AGACTGAGCTGTAACACACGTTAAAACTGCCGTTCAAATAGCATTTTTCGTAAGCCTAAT
TCCACTATTCCTATTCTTAGACCAAGGAATAGAAACAGTACTAACAAACTGGCAATGAGC
TAATACAATAACATTTGATTTAAATACAAGCTTCAAATTTGACCATTACTCAATTATCTT
CACCCCAATTGCCCTATACGTTACATGATCAATTCTAGAATTCGCCTCATGATACATACA
CGCAGACCCAAACATAAACCGATTCTTTAAATACCTACTTATGTTCTTAGTAGCAATAAT
TATTCTAGTAACGGCTAACAACTTATTTCAACTATTCATTGGCTGAGAAGGCGTA
>C_AD2011_98
AGACTGAGCTGTAACACACGTTAAAACTGCCGTTCAAATAGCATTTTTCGTAAGCCTAAT
TCCACTATTCCTATTCTTAGACCAAGGAATAGAAACAGTACTAACAAACTGGCAATGAGC
TAATACAATAACATTTGATTTAAATACAAGCTTCAAATTTGACCATTACTCAATTATCTT
CACCCCAATTGCCCTATACGTTACATGATCAATTCTAGAATTCGCCTCATGATACATACA
CGCAGACCCAAACATAAACCGATTCTTTAAATACCTACTTATGTTCTTAGTAGCAATAAT
TATTCTAGTAACAGCTAACAACTTATTTCAACTATTCATTGGCTGAGAAGGCGTA
>C_AD2011_100
AGACTGAGCTGTAACACACGTTAAAACTGCCGTTCAAATAGCATTTTTCGTAAGCCTAAT
TCCACTATTCCTATTCTTAGACCAAGGAATAGAAACAGTACTAACAAACTGGCAATGAGC
TAATACAATAACATTTGATTTAAATACAAGCTTCAAATTTGACCATTACTCAATTATCTT
CACCCCAATTGCCCTATACGTTACATGATCAATTCTAGAATTCGCCTCATGATACATACA
CGCAGACCCAAACATAAACCGATTCTTTAAATACCTACTTATGTTCTTAGTAGCAATAAT
TATTCTAGTAACAGCTAACAACTTATTTCAACTATTCATTGGCTGAGAAGGCGTA
>A_AD2012_02
AGACTGAGCTGTAACACACGTTAAAACTGCCGTTCAAATAGCATTTTTCGTAAGCCTAAT
CCCACTATTCCTATTCTTAGACCAAGGAATAGAAACAGTACTAACAAACTGGCAATGAGC
TAATACAATAACATTTGATTTAAATACAAGCTTCAAATTTGACCATTACTCAATTATCTT
CACCCCAATTGCCCTATACGTTACATGGTCAATTCTAGAATTCGCCTCATGATACATGCA
CGCAGACCCAAACATAAACCGATTCTTTAAATACCTACTTATGTTCTTAGTAGCAATAAT
TATTCTAGTAACAGCTAACAACTTATTTCAACTATTCATTGGATGAGAAGGCGTA
>A_AD2012_03
AGACTGAGCTGTAACACACGTTAAAACTGCCGTTCAAATAGCATTTTTCGTAAGCCTAAT
CCCACTATTCCTATTCTTAGACCAAGGAATAGAAACAGTACTAACAAACTGGCAATGAGC
TAATACAATAACATTTGATTTAAATACAAGCTTCAAATTTGACCATTACTCAATTATCTT
CACCCCAATTGCCCTATACGTTACATGATCAATTCTAGAATTCGCCTCATGATACATGCA
TGCAGACCCAAACATAAACCGATTCTTTAAATACCTACTTATGTTCTTAGTAGCAATAAT
TATTCTAGTAACAGCTAACAACTTATTTCAACTATTCATTGGCTGAGAAGGCGTA
>A_AD2012_04
AGACTGAGCTGTAACACACGTTAAAACTGCCGTTCAAATAGCATTTTTCGTAAGCCTAAT
CCCACTATTCCTATTCTTAGACCAAGGAATAGAAACAGTACTAACAAACTGGCAATGAGC
TAATACAATAACATTTGATTTAAATACAAGCTTCAAATTTGACCATTACTCAATTATCTT
CACCCCAATTGCCCTATACGTTACATGATCAATTCTAGAATTCGCCTCATGATACATGCA
CGCAGACCCAAACATAAACCGATTCTTTAAATACCTACTTATGTTCTTAGTAGCAATAAT
TATTCTAGTAACAGCTAACAACTTATTTCAACTATTCATTGGCTGAGAAGGCGTG
>A_AD2012_06
AGACTGAGCTGTAACACACGTTAAAACTGCCGTTCAAATAGCATTTTTCGTAAGCCTAAT
CCCACTATTCCTATTCTTAGACCAAGGAATAGAAACAGTACTAACAAACTGGCAATGAGC
TAATACAATAACATTTGATTTAAATACAAGCTTCAAATTTGACCATTACTCAATTATCTT
CACCCCAATTGCCCTATACGTTACATGATCAATTCTAGAATTCGCCTCATGATACATGCA
CGCAGACCCAAACATAAACCGATTCTTTAAATACCTACTTATGTTCTTAGTAGCAATAAT
TATTCTAGTAACAGCTAACAACTTATTTCAACTATTCATTGGCTGAGAAGGCGTA
>A_AD2012_08
AGACTGAGCTGTAACACACGTTAAAACTGCCGTTCAAATAGCATTTTTCGTAAGCCTAAT
CCCACTATTCCTATTCTTAGACCAAGGAATAGAAACAGTACTAACAAACTGGCAATGAGC
TAATACAATAACATTTGATTTAAATACAAGCTTCAAATTTGACCATTACTCAATTATCTT
CACCCCAATTGCCCTATACGTTACATGATCAATTCTAGAATTCGCCTCATGATACATGCA
CGCAGACCCAAACATAAACCGATTCTTTAAATACCTACTTATGTTCTTAGTAGCAATAAT
TATTCTAGTAACAGCTAACAACTTATTTCAACTATTCATTGGCTGAGAAGGCGTA
>A_AD2012_102
AGACTGAGCTGTAACACACGTTAAAACTGCCGTTCAAATAGCATTTTTCGTAAGCCTAAT
CCCACTATTCCTATTCTTAGACCAAGGAATAGAAACAGTACTAACAAACTGGCAATGAGC
TAATACAATAACATTTGATTTAAATACAAGCTTCAAATTTGACCATTACTCAATTATCTT
CACCCCAATTGCCCTATACGTTACATGATCAATTCTAGAATTCGCCTCATGATACATGCA
CGCAGACCCAAACATAAACCGATTCTTTAAATACCTACTTATGTTCTTAGTAGCAATAAT
TATTCTAGTAACAGCTAACAACTTATTTCAACTATTCATTGGCTGAGAAGGCGTA
>A_AD2012_103
AGACTGAGCTGTAACACACGTTAAAACTGCCGTTCAAATAGCATTTTTCGTAAGCCTAAT
CCCACTATTCCTATTCTTAGACCAAGGAATAGAAACAGTACTAACAAACTGGCAATGAGC
TAATACAATAACATTTGATTTAAATACAAGCTTCAAATTTGACCATTACTCAATTATCTT
CACCCCAATTGCCCTATACGTTACATGATCAATTCTAGAATTCGCCTCATGATACATGCA
CGCAGACCCAAACATAAACCGATTCTTTAAATACCTACTTATGTTCTTAGTAGCAATAAT
TATTCTAGTAACAGCTAACAACTTATTTCAACTATTCATTGGCTGAGAAGGCGTA
>A_AD2012_11
AGACTGAGCTGTAACACACGTTAAAACTGCCGTTCAAATAGCATTTTTCGTAAGCCTAAT
CCCACTATTCCTATTCTTAGACCAAGGAATAGAAACAGTACTAACAAACTGGCAATGAGC
TAATACAATAACATTTGATTTAAATACAAGCTTCAAATTTGACCATTACTCAATTATCTT
CACCCCAATTGCCCTATACGTTACATGATCAATTCTAGAATTCGCCTCATGATACATGCA
CGCAGACCCAAACATAAACCGATTCTTTAAATACCTACTTATGTTCTTAGTAGCAATAAT
TATTCTAGTAACAGCTAACAACTTATTTCAACTATTCATTGGCTGAGAAGGCGTA
>A_AD2012_112
AGACTGAGCTGTAACACACGTTAAAACTGCCGTTCAAATAGCATTTTTCGTAAGCCTAAT
CCCACTATTCCTATTCTTAGACCAAGGAATAGAAACAGTACTAACAAACTGGCAATGAGC
TAATACAATAACATTTGATTTAAATACAAGCTTCAAATTTGACCATTACTCAATTATCTT
CACCCCAATTGCCCTATACGTTACATGATCAATTCTAGAATTCGCCTCATGATACATGCA
CGCAGACCCAAACATAAACCGATTCTTTAAATACCTACTTATGTTCTTAGTAGCAATAAT
TATTCTAGTAACAGCTAACAACTTATTTCAACTATTCATCGGCTGAGAAGGCGTA
>A_AD2012_116
AGACTGAGCTGTAACACACGTTAAAACTGCCGTTCAAATAGCATTTTTCGTAAGCCTGAT
CCCACTATTCCTATTCTTAGACCAAGGAATAGAAACAGTACTAACAAACTGGCAATGAGC
TAATACAATAACATTTGATTTAAATACAAGCTTCAAATTTGACCATTACTCAATTATCTT
CACCCCAATTGCCCTATACGTTACATGATCAATTCTAGAATTCGCCTCATGATACATGCA
CGCAGACCCAAACATAAACCGATTCTTTAAATACCTGCTTATGTTCTTAGTAGCAATAAT
TATTCTAGTAACAGCTAACAACTTATTTCAACTATTCATTGGCTGAGAAGGCGTA
>A_AD2012_118
AGACTGAGCTGTAACACACGTTAAAACTGCCGTTCAAATAGCATTTTTCGTAAGCCTAAT
CCCACTATTCCTATTCTTAGACCAAGGAATAGAAACAGTACTAACAAACTGGCAATGAGC
TAATACAATAACATTTGATTTAAATACAAGCTTCAAATTTGACCATTACTCAATTATCTT
CACCCCAATTGCCCTATACGTTACATGATCAATTCTAGAATTCGCCTCATGATACATGCA
CGCAGACCCAAACATAAACCGATTCTTTAAATACCTACTTATGTTCTTAGTAGCAATAAT
TATTCTAGTAACAGCTAACAACTTATTTCAACTATTCATTGGCTGAGAAGGCGTA
>A_AD2012_119
AGACTGAGCTGTAACACACGTTAAAACTGCCGTTCAAATAGCATTTTTCGTAAGCCTAAT
CCCACTATTCCTATTCTTAGACCAAGGAATAGAAACAGTACTAACAAACTGGCAATGAGC
TAATACAATAACATTTGATTTAAATACAAGCTTCAAATTTGACCATTACTCAATTATCTT
CACCCCAATTGCCCTATACGTTACATGATCAATTCTAGAATTCGCCTCATGATACATGCA
CGCAGACCCAAACATAAACCGATTCTTTAAATACCTACTTATGTTCTTAGTAGCAATAAT
TATTCTAGTAACAGCTAACAACTTATTTCAACTATTCATTGGCTGAGAAGGCGTA
>A_AD2012_120
AGACTGAGCTGTAACACACGTTAAAACTGCCGTTCAAATAGCATTTTTCGTAAGCCTAAT
CCCACTATTCCTATTCTTAGACCAAGGAATAGAAACAGTACTAACAAACTGGCAATGAGC
TAATACAATAACATTTGATTTAAATACAAGCTTCAAATTTGACCATTACTCAATTATCTT
CACCCCAATTGCCCTATACGTTACATGATCAATTCTAGAATTCGCCTCATGATACATGCA
CGCAGACCCAAACATAAACCGATTCTTTAAATACCTACTTATGTTCTTAGTAGCAATAAT
TATTCTAGTAACAGCTAACAACTTATTTCAACTATTCATTGGCTGAGAAGGCGTA
>A_AD2012_121
AGACTGAGCTGTAACACACGTTAAAACTGCCGTTCAAATAGCATTTTTCGTAAGCCTAAT
CCCACTATTCCTATTCTTAGACCAAGGAATAGAAACAGTACTAACAAACTGGCAATGAGC
TAATACAATAACATTTGATTTAAATACAAGCTTCAAATTTGACCATTACTCAATTATCTT
CACCCCAATTGCCCTATACGTTACATGATCAATTCTAGAATTCGCCTCATGATACATGCA
CGCAGACCCAAACATAAACCGATTCTTTAAATACCTACTTATGTTCTTAGTAGCAATAAT
TATTCTAGTAACAGCTAACAACTTATTTCAACTATTCATTGGCTGAGAAGGCGTA
>A_AD2012_122
AGACTGAGCTGTAACACACGTTAAAACTGCCGTTCAAATAGCATTTTTCGTAAGCCTAAT
CCCACTATTCCTATTCTTAGACCAAGGAATAGAAACAGTACTAACAAACTGGCAATGAGC
TAATACAATAACATTTGATTTAAATACAAGCTTCAAATTTGACCATTACTCAATTATCTT
CACCCCAATTGCCCTATACGTTACATGATCAATTCTAGAATTCGCCTCATGATACATGCA
CGCAGACCCAAACATAAACCGATTCTTTAAATACCTGCTTATGTTCTTAGTAGCAATAAT
TATTCTAGTAACAGCTAACAACTTATTTCAACTATTCATTGGCTGAGAAGGCGTA
>A_AD2012_125
AGACTGAGCTGTAACACACGTTAAAACTGCCGTTCAAATAGCATTTTTCGTAAGCCTAAT
CCCACTATTCCTATTCTTAGACCAAGGAATAGAAACAGTACTAACAAACTGGCAATGAGC
TAATACAATAACATTTGATTTAAATACAAGCTTCAAATTTGACCATTACTCAATTATCTT
CACCCCAATTGCCCTATACGTTACATGATCAATTCTAGAATTCGCCTCATGATACATGCA
CGCAGACCCAAACATAAACCGATTCTTTAAATACCTACTTATGTTCTTAGTAGCAATAAT
TATTCTAGTAACAGCTAACAACTTATTTCAACTATTCATTGGCTGAGAAGGCGAA
>A_AD2012_132
AGACTGAGCTGTAACACACGTTAAAACTGCCGTTCAAATAGCATTTTTCGTAAGCCTAAT
CCCACTATTCCTATTCTTAGACCAAGGAATAGAAACAGTACTAACAAACTGGCAATGAGC
TAATACAATAACATTTGATTTAAATACAAGCTTCAAATTTGACCATTACTCAATTATCTT
CACCCCAATTGCCCTATACGTTACATGATCAATTCTAGAATTCGCCTCATGATACATGCA
CGCAGACCCAAACATAAACCGATTCTTTAAATACCTACTTATGTTCTTAGTAGCAATAAT
TATTCTAGTAACAGCTAACAACTTATTTCAACTATTCATTGGCTGAGAAGGCGTA
>A_AD2012_133
AGACTGAGCTGTAACACACGTTAAAACTGCCGTTCAAATAGCATTTTTCGTAAGCCTAAT
CCCACTATTCCTATTCTTAGACCAAGGAATAGAAACAGTACTAACAAACTGGCAATGAGC
TAATACAATAACATTTGATTTAAATACAAGCTTCAAATTTGACCATTACTCAATTATCTT
CACCCCAATTGCCCTATACGTTACATGATCAATTCTAGAATTCGCCTCATGATACATGCA
CGCAGACCCAAACATAAACCGATTCTTTAAATACCTACTTATGTTCTTAGTAGCAATAAT
TATTCTAGTAACAGCTAACAACTTATTTCAACTATTCATTGGCTGAGAAGGCGTG
>A_AD2012_134
AGACTGAGCTGTAACACACGTTAAAACTGCCGTTCAAATAGCATTTTTCGTAAGCCTAAT
CCCACTATTCCTATTCTTAGACCAAGGAATAGAAACAGTACTAACAAACTGGCAATGAGC
TAATACAATAACATTTGATTTAAATACAAGCTTCAAATTTGACCATTACTCAATTATCTT
CACCCCAATTGCCCTATACGTTACATGATCAATTCTAGAATTCGCCTCATGATACATGCA
CGCAGACCCAAACATAAACCGATTCTTTAAATACCTACTTATGTTCTTAGTAGCAATAAT
TATTCTAGTAACAGCTAACAACTTATTTCAACTATTCATTGGCTGAGAAGGCGTA
>A_AD2012_135
AGACTGAGCTGTAACACACGTTAAAACTGCCGTTCAAATAGCATTTTTCGTAAGCCTAAT
CCCACTATTCCTATTCTTAGACCAAGGAATAGAAACAGTACTAACAAACTGGCAATGAGC
TAATACAATAACATTTGATTTAAATACAAGCTTCAAATTTGACCATTACTCAATTATCTT
CACCCCAATTGCCCTATACGTTACATGATCAATTCTAGAATTCGCCTCATGATACATGCA
CGCAGACCCAAACATAAACCGATTCTTTAAATACCTACTTATGTTCTTAGTAGCAATAAT
TATTCTAGTAACAGCTAACAACTTATTTCAACTATTCATTGGCTGAGAAGGCGTA
>A_AD2012_136
AGACTGAGCTGTAACACACGTTAAAACTGCCGTTCAAATAGCATTTTTCGTAAGCCTAAT
CCCACTATTCCTATTCTTAGACCAAGGAATAGAAACAGTACTAACAAACTGGCAATGAGC
TAATACAATAACATTTGATTTAAATACAAGCTTCAAATTTGACCATTACTCAATTATCTT
CACCCCAATTGCCCTATACGTTACATGATCAATTCTAGAATTCGCCTCATGATACATGCA
CGCAGACCCAAACATAAACCGATTCTTTAAATACCTACTTATGTTCTTAGTAGCAATAAT
TATTCTAGTAACAGCTAACAACTTATTTCAACTATTCATTGGCTGAGAAGGCGTA
>A_AD2012_138
AGACTGAGCTGTAACACACGTTAAAACTGCCGTTCAAATAGCATTTTTCGTAAGCCTAAT
CCCACTATTCCTATTCTTAGACCAAGGAATAGAAACAGTACTAACAAACTGGCAATGAGC
TAATACAATAACATTTGATTTAAATACAAGCTTCAAATTTGACCATTACTCAATTATCTT
CACCCCAATTGCCCTATACGTTACATGATCAATTCTAGAATTCGCCTCATGATACATGCA
CGCAGACCCAAACATAAACCGATTCTTTAAATACCTACTTATGTTCTTAGTAGCAATAAT
TATTCTAGTAACAGCTAACAACTTATTTCAACTATTCATTGGCTGAGAAGGCGTA
>A_AD2012_139
AGACTGAGCTGTAACACACGTTAAAACTGCCGTTCAAATAGCATTTTTCGTAAGCCTAAT
CCCACTATTCCTATTCTTAGACCAAGGAATAGAAACAGTACTAACAAACTGGCAATGAGC
TAATACAATAACATTTGATTTAAATACAAGCTTCAAATTTGACCATTACTCAATTATCTT
CACCCCAATTGCCCTATACGTTACATGATCAATTCTAGAATTCGCCTCATGATACATGCA
CGCAGACCCAAACATAAACCGATTCTTTAAATACCTACTTATGTTCTTAGTAGCAATAAT
TATTCTAGTAACAGCTAACAACTTATTTCAACTATTCATTGGCTGAGAAGGCGTA
>A_AD2012_140
AGACTGAGCTGTAACACACGTTAAAACTGCCGTTCAAATAGCATTTTTCGTAAGCCTAAT
CCCACTATTCCTATTCTTAGACCAAGGAATAGAAACAGTACTAACAAACTGGCAATGAGC
TAATACAATAACATTTGATTTAAATACAAGCTTCAAATTTGACCATTACTCAATTATCTT
CACCCCAATTGCCCTATACGTTACATGATCAATTCTAGAATTCGCCTCATGATACATGCA
CGCAGACCCAAACATAAACCGATTCTTTAAATACCTGCTTATGTTCTTAGTAGCAATAAT
TATTCTAGTAACAGCTAACAACTTATTTCAACTATTCATTGGCTGAGAAGGCGTA
>A_AD2012_141
AGACTGAGCTGTAACACACGTTAAAACTGCCGTTCAAATAGCATTTTTCGTAAGCCTAAT
CCCACTATTCCTATTCTTAGACCAAGGAATAGAAACAGTACTAACAAACTGGCAATGAGC
TAATACAATAACATTTGATTTAAATACAAGCTTCAAATTTGACCATTACTCAATTATCTT
CACCCCAATTGCCCTATACGTTACATGATCAATTCTAGAATTCGCCTCATGATACATGCA
CGCAGACCCAAACATAAACCGATTCTTTAAATACCTGCTTATGTTCTTAGTAGCAATAAT
TATTCTAGTAACAGCTAACAACTTATTTCAACTATTCATTGGCTGAGAAGGCGTA
>A_AD2012_142
AGACTGAGCTGTAACACACGTTAAAACTGCCGTTCAAATAGCATTTTTCGTAAGCCTAAT
CCCACTATTCCTATTCTTAGACCAAGGAATAGAAACAGTACTAACAAACTGGCAATGAGC
TAATACAATAACATTTGATTTAAATACAAGCTTCAAATTTGACCATTACTCAATTATCTT
CACCCCAATTGCCCTATACGTTACATGATCAATTCTAGAATTCGCCTCATGATACATGCA
CGCAGACCCAAACATAAACCGATTCTTTAAATACCTACTTATGTTCTTAGTAGCAATAAT
TATTCTAGTAACAGCTAACAACTTATTTCAACTATTCATTGGCTGAGAAGGCGTG
>A_AD2012_145
AGACTGAGCTGTAACACACGTTAAAACTGCCGTTCAAATAGCATTTTTCGTAAGCCTAAT
CCCACTATTCCTATTCTTAGACCAAGGAATAGAAACAGTACTAACAAACTGGCAATGAGC
TAATACAATAACATTTGATTTAAATACAAGCTTCAAATTTGACCATTACTCAATTATCTT
CACCCCAATTGCCCTATACGTTACATGATCAATTCTAGAATTCGCCTCATGATACATGCA
CGCAGACCCAAACATAAACCGATTCTTTAAATACCTACTTATGTTCTTAGTAGCAATAAT
TATTCTAGTAACAGCTAACAACTTATTTCAACTATTCATTGGCTGAGAAGGCGTG
>A_AD2012_146
AGACTGAGCTGTAACACACGTTAAAACTGCCGTTCAAATAGCATTTTTCGTAAGCCTAAT
CCCACTATTCCTATTCTTAGACCAAGGAATAGAAACAGTACTAACAAACTGGCAATGAGC
TAATACAATAACATTTGATTTAAATACAAGCTTCAAATTTGACCATTACTCAATTATCTT
CACCCCAATTGCCCTATACGTTACATGATCAATTCTAGAATTCGCCTCATGATACATGCA
CGCAGACCCAAACATAAACCGATTCTTTAAATACCTGCTTATGTTCTTAGTAGCAATAAT
TATTCTAGTAACAGCTAACAACTTATTTCAACTATTCATTGGCTGAGAAGGCGTA
>A_AD2012_147
AGACTGAGCTGTAACACACGTTAAAACTGCCGTTCAAATAGCATTTTTCGTAAGCCTAAT
CCCACTATTCCTATTCTTAGACCAAGGAATAGAAACAGTACTAACAAACTGGCAATGAGC
TAATACAATAACATTTGATTTAAATACAAGCTTCAAATTTGACCATTACTCAATTATCTT
CACCCCAATTGCCCTATACGTTACATGATCAATTCTAGAATTCGCCTCATGATACATGCA
CGCAGACCCAAACATAAACCGATTCTTTAAATACCTACTTATGTTCTTAGTAGCAATAAT
TATTCTAGTAACAGCTAACAACTTATTTCAACTATTCATTGGCTGAGAAGGCGTA
>A_AD2012_148
AGACTGAGCTGTAACACACGTTAAAACTGCCGTTCAAATAGCATTTTTCGTAAGCCTAAT
CCCACTATTCCTATTCTTAGACCAAGGAATAGAAACAGTACTAACAAACTGGCAATGAGC
TAATACAATAACATTTGATTTAAATACAAGCTTCAAATTTGACCATTACTCAATTATCTT
CACCCCAATTGCCCTATACGTTACATGATCAATTCTAGAATTCGCCTCATGATACATGCA
CGCAGACCCAAACATAAACCGATTCTTTAAATACCTACTTATGTTTTTAGTAGCAATAAT
TATTCTAGTAACAGCTAACAACTTATTTCAACTATTCATTGGCTGAGAAGGCGTA
>A_AD2012_149
AGACTGAGCTGTAACACACGTTAAAACTGCCGTTCAAATAGCATTTTTCGTAAGCCTAAT
CCCACTATTCCTATTCTTAGACCAAGGAATAGAAACAGTACTAACAAACTGGCAATGAGC
TAATACAATAACATTTGATTTAAATACAAGCTTCAAATTTGACCATTACTCAATTATCTT
CACCCCAATTGCCCTATACGTTACATGATCAATTCTAGAATTCGCCTCATGATACATGCA
CGCAGACCCAAACATAAACCGATTCTTTAAATACCTACTTATGTTCTTAGTAGCAATAAT
TATTCTAGTAACAGCTAACAACTTATTTCAACTATTCATTGGCTGAGAAGGCGTG
>A_AD2012_15
AGACTGAGCTGTAACACACGTTAAAACTGCCGTTCAAATAGCATTTTTCGTAAGCCTAAT
CCCACTATTCCTATTCTTAGACCAAGGAATAGAAACAGTACTAACAAACTGGCAATGAGC
TAATACAATAACATTTGATTTAAATACAAGCTTCAAATTTGACCATTACTCAATTATCTT
CACCCCAATTGCCCTATACGTTACATGATCAATTCTAGAATTCGCCTCATGATACATGCA
CGCAGACCCAAACATAAACCGATTCTTTAAATACCTACTTATGTTCTTAGTAGCAATAAT
TATTCTAGTAACAGCTAACAACTTATTTCAACTATTCATTGGCTGAGAAGGCGTA
>A_AD2012_150
AGACTGAGCTGTAACACACGTTAAAACTGCTGTTCAAATAGCATTTTTCGTAAGCCTAAT
CCCACTATTCCTATTCTTAGACCAAGGAATAGAAACAGTACTAACAAACTGGCAATGAGC
TAATACAATAACATTTGATTTAAATACAAGCTTCAAATTTGACCATTACTCAATTATCTT
CACCCCAATTGCCCTATACGTTACATGATCAATTCTAGAATTCGCCTCATGATACATGCA
CGCAGACCCAAACATAAACCGATTCTTTAAATACCTGCTTATGTTCTTAGTAGCAATAAT
TATTCTAGTAACAGCTAACAACTTATTTCAACTATTCATTGGCTGAGAAGGCGTA
>A_AD2012_152
AGACTGAGCTGTAACACACGTTAAAACTGCCGTTCAAATAGCATTTTTCGTAAGCCTAAT
CCCACTATTCCTATTCTTAGACCAAGGAATAGAAACAGTACTAACAAACTGGCAATGAGC
TAATACAATAACATTTGATTTAAATACAAGCTTCAAATTTGACCATTACTCAATTATCTT
CACCCCAATTGCCCTATACGTTACATGATCAATTCTAGAATTCGCCTCATGATACATGCA
CGCAGACCCAAACATAAACCGATTCTTTAAATACCTACTTATGTTCTTAGTAGCAATAAT
TATTCTAGTAACAGCTAACAACTTATTTCAACTATTCATTGGCTGAGAAGGCGTA
>A_AD2012_17
AGACTGAGCTGTAACACACGTTAAAACTGCCGTTCAAATAGCATTTTTCGTAAGCCTAAT
CCCACTATTCCTATTCTTAGACCAAGGAATAGAAACAGTACTAACAAACTGGCAATGAGC
TAATACAATAACATTTGATTTAAATACAAGCTTCAAATTTGACCATTACTCAATTATCTT
CACCCCAATTGCCCTATACGTTACATGATCAATTCTAGAATTCGCCTCATGATACATGCA
CGCAGACCCGAACATAAACCGATTCTTTAAATACCTACTTATGTTCTTAGTAGCAATAAT
TATTCTAGTAACAGCTAACAACCTATTTCAACTATTCATTGGCTGAGAAGGCGTA
>A_AD2012_19
AGACTGAGCTGTAACACACGTTAAAACTGCCGTTCAAATAGCATTTTTCGTAAGCCTAAT
CCCACTATTCCTATTCTTAGACCAAGGAATAGAAACAGTACTAACAAACTGGCAATGAGC
TAATACAATAACATTTGATTTAAATACAAGCTTCAAATTTGACCATTACTCAATTATCTT
CACCCCAATTGCCCTATACGTTACATGATCAATTCTAGAATTCGCCTCATGATACATGCA
CGCAGACCCAAACATAAACCGATTCTTTAAATACCTACTTATGTTCTTAGTAGCAATAAT
TATTCTAGTAACAGCTAACAACTTATTTCAACTATTCATTGGCTGAGAAGGCGTA
>A_AD2012_21
AGACTGAGCTGTAACACACGTTAAAACTGCCGTTCAAATAGCATTTTTCGTAAGCCTAAT
CCCACTATTCCTATTCTTAGACCAAGGAATAGAAACAGTACTAACAAACTGGCAATGAGC
TAATACAATAACATTTGATTTAAATACAAGCTTCAAATTTGACCATTACTCAATTATCTT
CACCCCAATTGCCCTATACGTTACATGATCAATTCTAGAATTCGCCTCATGATACATGCA
CGCAGACCCAAACATAAACCGATTCTTTAAATACCTGCTTATGTTCTTAGTAGCAATAAT
TATTCTAGTAACAGCTAACAACTTATTTCAACTATTCATTGGCTGAGAAGGCGTA
>A_AD2012_23
AGACTGAGCTGTAACACACGTTAAAACTGCCGTTCAAATAGCATTTTTCGTAAGCCTAAT
CCCACTATTCCTATTCTTAGACCAAGGAATAGAAACAGTACTAACAAACTGGCAATGAGC
TAATACAATAACATTTGATTTAAATACAAGCTTCAAATTTGACCATTACTCAATTATCTT
CACCCCAATTGCCCTATACGTTACATGATCAATTCTAGAATTCGCCTCATGATACATGCA
CGCAGACCCAAACATAAACCGATTCTTTAAATACCTACTTATGTTCTTAGTAGCAATAAT
TATTCTAGTAACAGCTAACAACTTATTTCAACTATTCATTGGCTGAGAAGGCGTA
>A_AD2012_30
AGACTGAGCTGTAACACACGTTAAAACTGCCGTTCAAATAGCATTTTTCGTAAGCCTAAT
CCCACTATTCCTATTCTTAGACCAAGGAATAGAAACAGTACTAACAAACTGGCAATGAGC
TAATACAATAACATTTGATTTAAATACAAGCTTCAAATTTGACCATTACTCAATTATCTT
CACCCCAATTGCCCTATACGTTACATGATCAATTCTAGAATTCGCCTCATGATACATGCA
CGCAGACCCAAACATAAACCGATTCTTTAAATACCTACTTATGTTCTTAGTAGCAATAAT
TATTCTAGTAACAGCTAACAACTTATTTCAACTATTCATTGGCTGAGAAGGCGTA
>A_AD2012_31
AGACTGAGCTGTAACACACGTTAAAACTGCCGTTCAAATAGCATTTTTCGTAAGCCTAAT
CCCACTATTCCTATTCTTAGACCAAGGAATAGAAACAGTACTAACAAACTGGCAATGAGC
TAATACAATAACATTTGATTTAAATACAAGCTTCAAATTTGACCATTACTCAATTATCTT
CACCCCAATTGCCCTATACGTTACATGATCAATTCTAGAATTCGCCTCATGATACATGCA
CGCAGACCCAAACATAAACCGATTCTTTAAATACCTACTTATGTTCTTAGTAGCAATAAT
TATTCTAGTAACAGCTAACAACTTGTTTCAACTATTCATTGGCTGAGAAGGCGTA
>A_AD2012_32
AGACTGAGCTGTAACACACGTTAAAACTGCCGTTCAAATAGCATTTTTCGTAAGCCTAAT
CCCACTATTCCTATTCTTAGACCAAGGAATAGAAACAGTACTAACAAACTGGCAATGAGC
TAATACAATAACATTTGATTTAAATACAAGCTTCAAATTTGACCATTACTCAATTATCTT
CACCCCAATTGCCCTATACGTTACATGATCAATTCTAGAATTCGCCTCATGATACATGCA
CGCAGACCCAAACATAAACCGATTCTTTAAATACCTACTTATGTTCTTAGTAGCAATAAT
TATTCTAGTAACAGCTAACAACTTATTTCAACTATTCATTGGCTGAGAAGGCGTA
>A_AD2012_34
AGACTGAGCTGTAACACACGTTAAAACTGCCGTTCAAATAGCATTTTTCGTAAGCCTAAT
CCCACTATTCCTATTCTTAGACCAAGGAATAGAAACAGTACTAACAAACTGGCAATGAGC
TAATACAATAACATTTGATTTAAATACAAGCTTCAAATTTGACCATTACTCAATTATCTT
CACCCCAATTGCCCTATACGTTACATGATCAATTCTAGAATTCGCCTCATGATACATGCA
CGCAGACCCAAACATAAACCGATTCTTTAAATACCTACTTATGTTCTTAGTAGCAATAAT
TATTCTAGTAACAGCTAACAACTTATTTCAACTATTCATTGGCTGAGAAGGCGTA
>A_AD2012_38
AGACTGAGCTGTAACACACGTTAAAACTGCCGTTCAAATAGCATTTTTCGTAAGCCTAAT
CCCACTATTCCTATTCTTAGACCAAGGAATAGAAACAGTACTAACAAACTGGCAATGAGC
TAATACAATAACATTTGATTTAAATACAAGCTTCAAATTTGACCATTACTCAATTATCTT
CACCCCAATTGCCCTATACGTTACATGATCAATTCTAGAATTCGCCTCATGATACATGCA
CGCAGACCCAAACATAAACCGATTCTTTAAATACCTGCTTATGTTCTTAGTAGCAATAAT
TATTCTAGTAACAGCTAACAACTTATTTCAACTATTCATTGGCTGAGAAGGCGTA
>A_AD2012_39
AGACTGAGCTGTAACACACGTTAAAACTGCCGTTCAAATAGCATTTTTCGTAAGCCTAAT
CCCACTATTCCTATTCTTAGACCAAGGAATAGAAACAGTACTAACAAACTGGCAATGAGC
TAATACAATAACATTTGATTTAAATACAAGCTTCAAATTTGACCATTACTCAATTATCTT
CACCCCAATTGCCCTATACGTTACATGATCAATTCTAGAATTCGCCTCATGATACATGCA
CGCAGACCCAAACATAAACCGATTCTTTAAATACCTACTTATGTTCTTAGTAGCAATAAT
TATTCTAGTAACAGCTAACAACTTATTTCAACTATTCATTGGCTGAGAAGGCGTA
>A_AD2012_42
AGACTGAGCTGTAACACACGTTAAAACTGCCGTTCAAATAGCATTTTTCGTAAGCCTAAT
CCCACTATTCCTATTCTTAGACCAAGGAATAGAAACAGTACTAACAAACTGGCAATGAGC
TAATACAATAACATTTGATTTAAATACAAGCTTCAAATTTGACCATTACTCAATTATCTT
CACCCCAATTGCCCTATACGTTACATGATCAATTCTAGAATTCGCCTCATGATACATGCA
CGCAGACCCAAACATAAACCGATTCTTTAAATACCTACTTATGTTCTTAGTAGCAATAAT
TATTCTAGTAACAGCTAACAACCTATTTCAACTATTCATTGGCTGAGAAGGCGTA
>A_AD2012_61
AGACTGAGCTGTAACACACGTTAAAACTGCCGTTCAAATAGCATTTTTCGTAAGCCTAAT
CCCACTATTCCTATTCTTAGACCAAGGAATAGAAACAGTACTAACAAACTGGCAATGAGC
TAATACAATAACATTTGATTTAAATACAAGCTTCAAATTTGACCATTACTCAATTATCTT
CACCCCAATTGCCCTATACGTTACATGATCAATTCTAGAATTCGCCTCATGATACATGCA
CGCAGACCCAAACATAAACCGATTCTTTAAATACCTACTTATGTTCTTAGTAGCAATAAT
TATTCTAGTAACAGCTAACAACTTATTTCAACTATTCATTGGCTGAGAAGGCGTA
>A_AD2012_62
AGACTGAGCTGTAACACACGTTAAAACTGCCGTTCAAATAGCATTTTTCGTAAGCCTAAT
CCCACTATTCTTATTCTTAGACCAAGGAATAGAAACAGTACTAACAAACTGGCAATGAGC
TAATACAATAACATTTGATTTAAATACAAGCTTCAAATTTGACCATTACTCAATTATCTT
CACCCCAATTGCCCTATACGTTACATGATCAATTCTAGAATTCGCCTCATGATACATGCA
CGCAGACCCAAACATAAACCGATTCTTTAAATACCTGCTTATGTTCTTAGTAGCAATAAT
TATTCTAGTAACAGCTAACAACTTATTTCAACTATTCATTGGCTGAGAAGGCGTA
>A_AD2012_72
AGACTGAGCTGTAACACACGTTAAAACTGCCGTTCAAATAGCATTTTTCGTAAGCCTAAT
CCCACTATTCCTATTCTTAGACCAAGGAATAGAAACAGTACTAACAAACTGGCAATGAGC
TAATACAATAACATTTGATTTAAATACAAGCTTCAAATTTGACCATTACTCAATTATCTT
CACCCCAATTGCCCTATACGTTACATGATCAATTCTAGAATTCGCCTCATGATACATGCA
CGCAGACCCAAACATAAACCGATTCTTTAAATACCTACTTATGTTCTTAGTAGCAATAAT
TATTCTAGTAACAGCTAACAACTTATTTCAACTATTCATTGGCTGAGAAGGCGTA
>A_AD2012_73
AGACTGAGCTGTAACACACGTTAAAACTGCCGTTCAAATAGCATTTTTCGTAAGCCTAAT
CCCACTATTCCTATTCTTAGACCAAGGAATAGAAACAGTACTAACAAACTGGCAATGAGC
TAATACAATAACATTTGATTTAAATACAAGCTTCAAATTTGACCATTACTCAATTATCTT
CACCCCAATTGCCCTATACGTTACATGATCAATTCTAGAATTCGCCTCATGATACATGCA
CGCAGACCCAAACATAAACCGATTCTTTAAATACCTACTTATGTTCTTAGTAGCAATAAT
TATTCTAGTAACAGCTAACAACTTATTTCAACTATTCATTGGCTGAGAAGGCGTA
>A_AD2012_75
AGACTGAGCTGTAACACACGTTAAAACTGCCGTTCAAATAGCATTTTTCGTAAGCCTAAT
CCCACTATTCCTATTCTTAGACCAAGGAATAGAAACAGTACTAACAAACTGGCAATGAGC
TAATACAATAACATTTGATTTAAATACAAGCTTCAAATTTGACCATTACTCAATTATCTT
CACCCCAATTGCCCTATACGTTACATGATCAATTCTAGAATTCGCCTCATGATACATGCA
CGCAGACCCAAACATAAACCGATTCTTTAAATACCTACTTATGTTCTTAGTAGCAATAAT
TATTCTAGTAACAGCTAACAACTTATTTCAACTATTCATTGGCTGAGAAGGCGTA
>A_AD2012_76
AGACTGAGCTGTAACACACGTTAAAACTGCCGTTCAAATAGCATTTTTCGTAAGCCTAAT
CCCACTATTCCTATTCTTAGACCAAGGAATAGAAACAGTACTAACAAACTGGCAATGAGC
TAATACAATAACATTTGATTTAAATACAAGCTTCAAATTTGACCATTACTCAATTATCTT
CACCCCAATTGCCCTATACGTTACATGATCAATTCTAGAATTCGCCTCATGATACATGCA
CGCAGACCCAAACATAAACCGATTCTTTAAATACCTACTTATGTTCTTAGTAGCAATAAT
TATTCTAGTAACAGCTAACAACTTATTTCAACTATTCATTGGCTGAGAAGGCGTA
>A_AD2012_79
AGACTGAGCTGTAACACACGTTAAAACTGCCGTTCAAATAGCATTTTTCGTAAGCCTAAT
CCCACTATTCCTATTCTTAGACCAAGGAATAGAAACAGTACTAACAAACTGGCAATGAGC
TAATACAATAACATTTGATTTAAATACAAGCTTCAAATTTGACCATTACTCAATTATCTT
CACCCCAATTGCCCTATACGTTACATGATCAATTCTAGAATTCGCCTCATGATACATGCA
CGCAGACCCAAACATAAACCGATTCTTTAAATACCTACTTATGTTCTTAGTAGCAATAAT
TATTCTAGTAACAGCTAACAACTTATTTCAACTATTCATTGGCTGAGAAGGCGTA
>A_AD2012_80
AGACTGAGCTGTAACACACGTTAAAACTGCCGTTCAAATAGCATTTTTCGTAAGCCTAAT
CCCACTATTCCTATTCTTAGACCAAGGAATAGAAACAGTACTAACAAACTGGCAATGAGC
TAATACAATAACATTTGATTTAAATACAAGCTTCAAATTTGACCATTACTCAATTATCTT
CACCCCAATTGCCCTATACGTTACATGATCAATTCTAGAATTCGCCTCATGATACATGCA
CGCAGACCCAAACATAAACCGATTCTTTAAATACCTACTTATGTTCTTAGTAGCAATAAT
TATTCTAGTAACAGCTAACAACTTATTTCAACTATTCATTGGCTGAGAAGGCGTA
>A_AD2012_82
AGACTGAGCTGTAACACACGTTAAAACTGCCGTTCAAATAGCATTTTTCGTAAGCCTAAT
CCCACTATTCCTATTCTTAGACCAAGGAATAGAAACAGTACTAACAAACTGGCAATGAGC
TAATACAATAACATTTGATTTAAATACAAGCTTCAAATTTGACCATTACTCAATTATCTT
CACCCCAATTGCCCTATACGTTACATGATCAATTCTAGAATTCGCCTCATGATACATGCA
CGCAGACCCAAACATAAACCGATTCTTTAAATACCTACTTATGTTCTTAGTAGCAATAAT
TATTCTAGTAACAGCTAACAACTTATTTCAACTATTCATTGGCTGAGAAGGCGTG
>A_AD2012_83
AGACTGAGCTGTAACACACGTTAAAACTGCCGTTCAAATAGCATTTTTCGTAAGCCTAAT
CCCACTATTCCTATTCTTAGACCAAGGAATAGAAACAGTACTAACAAACTGGCAATGAGC
TAATACAATAACATTTGATTTAAATACAAGCTTCAAATTTGACCATTACTCAATTATCTT
CACCCCAATTGCCCTATACGTTACATGATCAATTCTAGAATTCGCCTCATGATACATGCA
CGCAGACCCAAACATAAACCGATTCTTTAAATACCTACTTATGTTCTTAGTAGCAATAAT
TATTCTAGTAACAGCTAACAACTTATTTCAACTATTCATTGGCTGAGAAGGCGTA
>A_AD2012_84
AGACTGAGCTGTAACACACGTTAAAACTGCCGTTCAAATAGCATTTTTCGTAAGCCTAAT
CCCACTATTCCTATTCTTAGACCAAGGAATAGAAACAGTACTAACAAACTGGCAATGAGC
TAATACAATAACATTTGATTTAAATACAAGCTTCAAATTTGACCATTACTCAATTATCTT
CACCCCAATTGCCCTATACGTTACATGATCAATTCTAGAATTCGCCTCATGATACATGCA
CGCAGACCCAAACATAAACCGATTCTTTAAATACCTACTTATGTTCTTAGTAGCAATAAT
TATTCTAGTAACAGCTAACAACTTATTTCAACTATTCATTGGCTGAGAAGGCGTA
>A_AD2012_85
AGACTGAGCTGTAACACACGTTAAAACTGCCGTTCAAATAGCATTTTTCGTAAGCCTAAT
CCCACTATTCCTATTCTTAGACCAAGGAATAGAAACAGTACTAACAAACTGGCAATGAGC
TAATACAATAACATTTGATTTAAATACAAGCTTCAAATTTGACCATTACTCAATTATCTT
CACCCCAATTGCCCTATACGTTACATGATCAATTCTAGAATTCGCCTCATGATACATGCA
CGCAGACCCAAACATAAACCGATTCTTTAAATACCTACTTATGTTCTTAGTAGCAATAAT
TATTCTAGTAACAGCTAACAACTTATTTCAACTATTCATTGGCTGAGAAGGCGTA
>A_AD2012_86
AGACTGAGCTGTAACACACGTTAAAACTGCCGTTCAAATAGCATTTTTCGTAAGCCTAAT
CCCACTATTCCTATTCTTAGACCAAGGAATAGAAACAGTACTAACAAACTGGCAATGAGC
TAATACAATAACATTTGATTTAAATACAAGCTTCAAATTTGACCATTACTCAATTATCTT
CACCCCAATTGCCCTATACGTTACATGATCAATTCTAGAATTCGCCTCATGATACATGCA
CGCAGACCCAAACATAAACCGATTCTTTAAATACCTACTTATGTTCTTAGTAGCAATAAT
TATTCTAGTAACAGCTAACAACTTATTTCAACTATTCATTGGCTGAGAAGGCGTA
>A_AD2012_87
AGACTGAGCTGTAACACACGTTAAAACTGCCGTTCAAATAGCATTTTTCGTAAGCCTAAT
CCCACTATTCCTATTCTTAGACCAAGGAATAGAAACAGTACTAACAAACTGGCAATGAGC
TAATACAATAACATTTGATTTAAATACAAGCTTCAAATTTGACCATTACTCAATTATCTT
TACCCCAATTGCCCTATACGTTACATGATCAATTCTAGAATTCGCCTCATGATACATGCA
CGCAGACCCAAACATAAACCGATTCTTTAAATACCTACTTATGTTCTTAGTAGCAATAAT
TATTCTAGTAACAGCTAACAACTTATTTCAACTATTCATTGGCTGAGAAGGCGTA
>A_AD2012_89
AGACTGAGCTGTAACACACGTTAAAACTGCCGTTCAAATAGCATTTTTCGTAAGCCTAAT
CCCACTATTCCTATTCTTAGACCAAGGAATAGAAACAGTACTAACAAACTGACAATGAGC
TAATACAATAACATTTGATTTAAATACAAGCTTCAAATTTGACCATTACTCAATTATCTT
CACCCCAATTGCCCTATACGTTACATGATCAATTCTAGAATTCGCCTCATGATACATGCA
CGCAGACCCAAACATAAACCGATTCTTTAAATACCTACTTATGTTCTTAGTAGCAATAAT
TATTCTAGTAACAGCTAACAACTTATTTCAACTATTCATTGGCTGAGAAGGCGTA
>A_AD2012_95
AGACTGAGCTGTAACACACGTTAAAACTGCCGTTCAAATAGCATTTTTCGTAAGCCTAAT
CCCACTATTCCTATTCTTAGACCAAGGAATAGAAACAGTACTAACAAACTGGCAATGAGC
TAATACAATAACATTTGATTTAAATACAAGCTTCAAATTTGACCATTACTCAATTATCTT
CACCCCAATTGCCCTATACGTTACATGATCAATTCTAGAATTCGCCTCATGATACATGCA
CGCAGACCCAAACATAAACCGATTCTTTAAATACCTACTTATGTTCTTAGTAGCAATAAT
TATTCTAGTAACAGCTAACAACTTATTTCAACTATTCATTGGCTGAGAAGGCGTA
>A_AD2012_97
AGACTGAGCTGTAACACACGTTAAAACTGCCGTTCAAATAGCATTTTTCGTAAGCCTAAT
CCCACTATTCCTATTCTTAGACCAAGGAATAGAAACAGTACTAACAAACTGGCAATGAGC
TAATACAATAACATTTGATTTAAATACAAGCTTCAAATTTGACCATTACTCAATTATCTT
CACCCCAATTGCCCTATACGTTACATGATCAATTCTAGAATTCGCCTCATGATACATGCA
CGCAGACCCAAACATAAACCGATTCTTTAAATACCTACTTATGTTCTTAGTAGCAATAAT
TATTCTAGTAACAGCTAACAACTTATTTCAACTATTCATTGGCTGAGAAGGCGTA
>B_AD2012_114
AGACTGAGCTGTAACACACGTTAAAACTGCCGTTCAAATAGCATTTTTCGTAAGCCTAAT
TCCACTATTCCTATTCTTAGACCAAGGAATAGAAACAGTACTAACAAACTGGCAATGAGC
TAATACAATAACATTTGATTTAAATACAAGCTTCAAATTTGACCATTACTCAATTATCTT
CACCCCAATTGCCCTATACGTTACATGATCAATTCTAGAATTCGCCTCATGATACATGCA
CGCAGACCCAAACATAAACCGATTCTTTAAATACCTACTTATGTTCCTAGTAGCAATAAT
TATTCTAGTAACAGCTAACAACTTATTTCAACTATTCATTGGCTGAGAAGGCGTA
>B_AD2012_65
AGACTGAGCTGTAACACACGTTAAAACTGCCGTTCAAATAGCATTTTTCGTAAGCCTAAT
TCCACTATTCCTATTCTTAGACCAAGGAATAGAAACAGTACTAACAAACTGGCAATGAGC
TAATACAATAACATTTGATCTAAATACAAGCTTCAAATTTGACCATTACTCAATTATCTT
CACCCCAATTGCCCTATACGTTACATGATCAATTCTAGAATTCGCCTCATGATACATGCA
CGCAGACCCAAACATAAACCGATTCTTTAAATACCTACTTATGTTCCTAGTAGCAATAAT
TATTCTAGTAACAGCTAACAACTTATTTCAACTATTCATTGGCTGAGAAGGCGTA
>B_AD2012_09
AGACTGAGCTGTAACACACGTTAAAACTGCCGTTCAAATAGCATTTTTCGTAAGCCTAAT
TCCACTATTCCTATTCTTAGACCAAGGAATAGAAACAGTACTAACAAACTGGCAATGAGC
TAATACAATAACATTTGATTTAAATACAAGCTTCAAATTTGACCATTACTCAATTATCTT
CACCCCAATTGCCCTATACGTTACATGATCAATTCTAGAATTCGCCTCATGATACATGCA
CGCAGACCCAAACATAAACCGATTCTTTAAATACCTACTTATGTTCCTAGTAGCAATAAT
TATTCTAGTAACAGCTAACAACTTATTTCAACTATTCATTGGCTGAGAAGGCGTA
>B_AD2012_20
AGACTGAGCTGTAACACACGTTAAAACTGCCGTTCAAATAGCATTTTTCGTAAGCCTAAT
TCCACTATTCCTATTCTTAGACCAAGGAATAGAAACAGTGCTAACAAACTGGCAATGAGC
TAATACAATAACATTTGATTTAAATACAAGCTTCAAATTTGACCATTACTCAATTATCTT
CACCCCAATTGCCCTATACGTTACATGATCAATTCTAGAATTCGCCTCATGATACATGCA
CGCAGACCCAAACATAAACCGATTCTTTAAATACCTACTTATGTTCCTAGTAGCAATAAT
TATTCTAGTAACAGCTAACAACTTATTTCAACTATTCATTGGCTGAGAAGGCGTA
>B_AD2012_126
AGACTGAGCTGTAACACACGTTAAAACTGCCGTTCAAATAGCATTTTTCGTAAGCCTAAT
TCCACTATTCCTATTCTTAGACCAAGGAATAGAAACAGTGCTAACAAACTGGCAATGAGC
TAATACAATAACATTTGATTTAAATACAAGCTTCAAATTTGACCATTACTCAATTATCTT
CACCCCAATTGCCCTATACGTTACATGATCAATTCTAGAATTCGCCTCATGATACATGCA
CGCAGACCCAAACATAAACCGATTCTTTAAATACCTACTTATGTTCCTAGTAGCAATAAT
TATTCTAGTAACAGCTAACAACTTATTTCAACTATTCATTGGCTGAGAAGGCGTA
>B_AD2012_78
AGACTGAGCTGTGACACACGTTAAAACTGCCGTTCAAATAGCATTTTTCGTAAGCCTAAT
TCCACTATTCCTATTCTTAGACCAAGGAATAGAAACAGTACTAACAAACTGGCAATGAGC
TAATACAATAACATTTGATTTAAATACAAGCTTCAAATTTGACCATTACTCAATTATCTT
CACCCCAATTGCCCTATACGTTACATGATCAATTCTAGAATTCGCCTCATGATACATGCA
CGCAGACCCAAACATAAACCGATTCTTTAAATACCTACTTATGTTCCTAGTAGCAATAAT
TATTCTAGTAACAGCTAACAACTTATTTCAACTATTCATTGGCTGAGAAGGCGTA
>B_AD2012_107
AGACTGAGCTGTAACACACGTTAAAACTGCCGTTCAAATAGCATTTTTCGTAAGCCTAAT
TCCACTATTCCTATTCTTAGACCAAGGAATAGAAACAGTACTAACAAACTGGCAATGAGC
TAATACAATAACATTTGATTTAAATACAAGCTTCAAATTTGACCATTACTCAATTATCTT
CACCCCAATTGCCCTATACGTTACATGATCAATTCTAGAATTCGCCTCATGATACATGCA
CGCAGACCCAAACATAAACCGATTCTTTAAATACCTACTTATGTTCCTAGTAGCAATAAT
TATTCTAGTAACAGCTAACAACTTATTTCAACTATTCATTGGCTGAGAAGGCGTA
>B_AD2012_66
AGACTGAGCTGTAACACACGTTAAAACTGCCGTTCAAATAGCATTTTTCGTAAGCCTAAT
TCCACTATTCCTATTCTTAGACCAAGGAATAGAAACAGTACTAACAAACTGGCAATGAGC
TAATACAATAACATTTGATTTAAATACAAGCTTCAAATTTGACCATTACTCAATTATCTT
CACCCCAATTGCCCTATACGTTACATGATCAATTCTAGAATTCGCCTCATGATACATGCA
CGCAGACCCAAACATAAACCGATTCTTTAAATACCTACTTATGTTCCTAGTAGCAATAAT
TATTCTAGTAACAGCTAACAACTTATTTCAACTATTCATTGGCTGAGAAGGCGTA
>B_AD2012_117
AGACTGAGCTGTAACACACGTTAAAACTGCCGTTCAAATAGCATTTTTCGTAAGCCTAAT
TCCACTATTCCTATTCTTAGACCAAGGAATAGAAACAGTACTAACAAACTGGCAATGAGC
TAATACAATAACATTTGATTTAAATACAAGCTTCAAATTTGACCATTACTCAATTATCTT
CACCCCAATTGCCCTATACGTTACATGATCAATTCTAGAATTCGCCTCATGATACATGCA
CGCAGACCCAAACATAAACCGATTCTTTAAATACCTACTTATGTTCCTAGTAGCAATAAT
TATTCTAGTAACAGCTAACAACTTATTTCAACTATTCATTGGCTGAGAAGGCGTA
>B_AD2012_16
AGACTGAGCTGTAACACACGTTAAAACTGCCGTTCAAATAGCATTTTTCGTAAGCCTAAT
TCCACTATTCCTATTCTTAGACCAAGGAATAGAAACAGTACTAACAAACTGGCAATGAGC
TAATACAATAACATTTGATTTAAATACAAGCTTCAAATTTGACCATTACTCAATTATCTT
CACCCCAATTGCCCTATACGTTACATGATCAATTCTAGAATTCGCCTCATGATACATGCA
CGCAGACCCAAACATAAACCGATTCTTTAAATACCTACTTATGTTCCTAGTAGCAATAAT
TATTCTAGTAACAGCTAACAACTTATTTCAACTATTCATTGGCTGAGAAGGCGTA
>B_AD2012_22
AGACTGAGCTGTAACACACGTTAAAACTGCCGTTCAAATAGCATTTTTCGTAAGCCTAAT
TCCACTATTCCTATTCTTAGACCAAGGAATAGAAACAGTACTAACAAACTGGCAATGAGC
TAATACAATAACATTTGATTTAAATACAAGCTTCAAATTTGACCATTACTCAATTATCTT
CACCCCAATTGCCCTATACGTTACATGATCAATTCTAGAATTCGCCTCATGATACATGCA
CGCAGACCCAAACATAAACCGATTCTTTAAATACCTACTTATGTTCCTAGTAGCAATAAT
TATTCTAGTAACAGCTAACAACTTATTTCAACTATTCATTGGCTGAGAAGGCGTA
>B_AD2012_14
AGACTGAGCTGTAACACACGTTAAAACTGCCGTTCAAATAGCATTTTTCGTAAGCCTAAT
TCCACTATTCCTATTCTTAGACCAAGGAATAGAAACAGTACTAACAAACTGGCAATGAGC
TAATACAATAACATTTGATTTAAATACAAGCTTCAAATTTGACCATTACTCAATTATCTT
CACCCCAATTGCCCTATACGTTACATGATCAATTCTAGAATTCGCCTCATGATACATGCA
CGCAGACCCAAACATAAACCGATTCTTTAAATACCTACTTATGTTCCTAGTAGCAATAAT
TATTCTAGTAACAGCTAACAACTTATTTCAACTATTCATTGGCTGAGAAGGCGTA
>B_AD2012_143
AGACTGAGCTGTAACACACGTTAAAACTGCCGTTCAAATAGCATTTTTCGTAAGCCTAAT
TCCACTATTCCTATTCTTAGACCAAGGAATAGAAACAGTACTAACAAACTGGCAATGAGC
TAATACAATAACATTTGATTTAAATACAAGCTTCAAATTTGACCATTACTCAATTATCTT
CACCCCAATTGCCCTATACGTTACATGATCAATTCTAGAATTCGCCTCATGATACATGCA
CGCAGACCCAAACATAAACCGATTCTTTAAATACCTACTTATGTTCCTAGTAGCAATAAT
TATTCTAGTAACAGCTAACAACTTATTTCAACTATTCATTGGCTGAGAAGGCGTA
>B_AD2012_70
AGACTGAGCTGTAACACACGTTAAAACTGCCGTTCAAATAGCATTTTTCGTAAGCCTAAT
TCCACTATTCCTATTCTTAGACCAAGGAATAGAAACAGTACTAACAAACTGGCAATGAGC
TAATACAATAACATTTGATTTAAATACAAGCTTCAAATTTGACCATTACTCAATTATCTT
CACCCCAATTGCCCTATACGTTACATGATCAATTCTAGAATTCGCCTCATGATACATGCA
CGCAGACCCAAACATAAACCGATTCTTTAAATACCTACTTATGTTCCTAGTAGCAATAAT
TATTCTAGTAACAGCTAACAACTTATTTCAACTATTCATTGGCTGAGAAGGCGTA
>B_AD2012_68
AGACTGAGCTGTAACACACGTTAAAACTGCCGTTCAAATAGCATTTTTCGTAAGCCTAAT
TCCACTATTCCTATTCTTAGACCAAGGAATAGAAACAGTACTAACAAACTGGCAATGAGC
TAATACAATAACATTTGATTTAAATACAAGCTTCAAATTTGACCATTACTCAATTATCTT
CACCCCAATTGCCCTATACGTTACATGATCAATTCTAGAATTCGCCTCATGATACATGCA
CGCAGACCCAAACATAAACCGATTCTTTAAATACCTACTTATGTTCCTAGTAGCAATAAT
TATTCTAGTAACAGCTAACAACTTATTTCAACTATTCATTGGCTGAGAAGGCGTA
>B_AD2012_115
AGACTGAGCTGTAACACACGTTAAAACTGCCGTTCAAATAGCATTTTTCGTAAGCCTAAT
TCCACTATTCCTATTCTTAGACCAAGGAATAGAAACAGTACTAACAAACTGGCAATGAGC
TAATACAATAACATTTGATTTAAATACAAGCTTCAAATTTGACCATTACTCAATTATCTT
CACCCCAATTGCCCTATACGTTACATGATCAATTCTAGAATTCGCCTCATGATACATGCA
CGCAGACCCAAACATAAACCGATTCTTTAAATACCTACTTATGTTCCTAGTAGCAATAAT
TATTCTAGTAACAGCTAACAACTTATTTCAACTATTCATTGGCTGAGAAGGCGTA
>B_AD2012_29
AGACTGAGCTGTAACACACGTTAAAACTGCCGTTCAAATAGCATTTTTCGTAAGCCTAAT
TCCACTATTCCTATTCTTAGACCAAGGAATAGAAACAGTACTAACAAACTGGCAATGAGC
TAATACAATAACATTTGATTTAAATACAAGCTTCAAATTTGACCATTACTCAATTATCTT
CACCCCAATTGCCCTATACGTTACATGATCAATTCTAGAATTCGCCTCATGATACATGCA
CGCAGACCCAAACATAAACCGATTCTTTAAATACCTACTTATGTTCCTAGTAGCAATAAT
TATTCTAGTAACAGCTAACAACTTATTTCAACTATTCATTGGCTGAGAAGGCGTA
>B_AD2012_44
AGACTGAGCTGTAACACACGTTAAAACTGCCGTTCAAATAGCATTTTTCGTAAGCCTAAT
TCCACTATTCCTATTCTTAGACCAAGGAATAGAAACAGTACTAACAAACTGGCAATGAGC
TAATACAATAACATTTGATTTAAATACAAGCTTCAAATTTGACCATTACTCAATTATCTT
CACCCCAATTGCCCTATACGTTACATGATCAATTCTAGAATTCGCCTCATGATACATGCA
CGCAGACCCAAACATAAACCGATTCTTTAAATACCTACTTATGTTCCTAGTAGCAATAAT
TATTCTAGTAACAGCTAACAACTTATTTCAACTATTCATTGGCTGAGAAGGCGTA
>B_AD2012_71
AGACTGAGCTGTAACACACGTTAAAACTGCCGTTCAAATAGCATTTTTCGTAAGCCTAAT
TCCACTATTCCTATTCTTAGACCAAGGAATAGAAACAGTACTAACAAACTGGCAATGAGC
TAATACAATAACATTTGATTTAAATACAAGCTTCAAATTTGACCATTACTCAATTATCTT
CACCCCAATTGCCCTATACGTTACATGATCAATTCTAGAATTCGCCTCATGATACATGCA
CGCAGACCCAAACATAAACCGATTCTTTAAATACCTACTTATGTTCCTAGTAGCAATAAT
TATTCTAGTAACAGCTAACAACTTATTTCAACTATTCATTGGCTGAGAAGGCGTA
>B_AD2012_12
-GACTGAGCTGTAACACACGTTAAAACTGCCGTTCAAATAGGATTTTTCGTAAGCCTAAT
TCCACTATTCCTATTCTTAGACCAAGGAATAGAAACAGTACTAACAAACTGGCAATGAGC
TAATACAATAACATTTGATTTAAATACAAGCTTCAAATTTGACCATTACTCAATTATCTT
CACCCCAATTGCCCTATACGTTACATGATCAATTCTAGAATTCGCCTCATGATACCTGCA
CGCAGACCCGAACATAAACCGATTCTTTAAATACCTACTTATGTTCCTAGTAGCAATAAT
TATTCTAGTAAC-GCTAACAACTTATTTCAACTATTCATTGGCTGAGAAGGCGTA
>B_AD2012_101
AGACTGAGCTGTAACACACGTTAAAACTGCCGTTCAAATAGCATTTTTCGTAAGCCTAAT
TCCACTATTCCTATTCTTAGACCAAGGAATAGAAACAGTACTAACAAACTGGCAATGAGC
TAATACAATAACATTTGATTTAAATACAAGCTTCAAATTTGACCATTACTCAATTATCTT
CACCCCAATTGCCCTATACGTTACATGATCAATTCTAGAATTCGCCTCATGATACATGCA
CGCAGACCCAAACATAAACCGATTCTTTAAATACCTACTTATGTTCCTAGTAGCAATAAT
TATTCTAGTAACAGCTAACAACTTATTTCAACTATTCATTGGCTGAGAAGGCGTA
>B_AD2012_90
AGACTGAGCTGTAACACACGTTAAAACTGCCGTTCAAATAGCATTTTTCGTAAGCCTAAT
TCCACTATTCCTATTCTTAGACCAAGGAATAGAAACAGTACTAACAAACTGGCAATGAGC
TAATACAATAACATTTGATTTAAATACAAGCTTCAAATTTGACCATTACTCAATTATCTT
CACCCCAATTGCCCTATACGTTACATGATCAATTCTAGAATTCGCCTCATGATACATGCA
CGCAGACCCAAACATAAACCGATTCTTTAAATACCTACTTATGTTCCTAGTAGCAATAAT
TATTCTAGTAACAGCTAACAACTTATTTCAACTATTCATTGGCTGAGAAGGCGTA
>B_AD2012_92
AGACTGAGCTGTAACACACGTTAAAACTGCCGTTCAAATAGCATTTTTCGTAAGCCTAAT
TCCACTATTCCTATTCTTAGACCAAGGAATAGAAACAGTACTAACAAACTGGCAATGAGC
TAATACAATAACATTTGATTTAAATACAAGCTTCAAATTTGACCATTACTCAATTATCTT
CACCCCAATTGCCCTATACGTTACATGATCAATTCTAGAATTCGCCTCATGATACATGCA
CGCAGACCCAAACATAAACCGATTCTTTAAATACCTACTTATGTTCCTAGTAGCAATAAT
TATTCTAGTAACAGCTAACAACTTATTTCAACTATTCATTGGCTGAGAAGGCGTA
>B_AD2012_113
AGACTGAGCTGTAACACACGTTAAAACTGCCGTTCAAATAGCATTTTTCGTAAGCCTAAT
TCCACTATTCCTATTCTTAGACCAAGGAATAGAAACAGTACTAACAAACTGGCAATGAGC
TAATACAATAACATTTGATTTAAATACAAGCTTCAAATTTGACCATTACTCAATTATCTT
CACCCCAATTGCCCTATACGTTACATGATCAATTCTAGAATTCGCCTCATGATACATGCA
CGCAGACCCAAACATAAACCGATTCTTTAAATACCTACTTATGTTCCTAGTAGCAATAAT
TATTCTAGTAACAGCTAACAACTTATTTCAACTATTCATTGGCTGAGAAGGCGTA
>B_AD2012_77
AGACTGAGCTGTAACACACGTTAAAACTGCCGTTCAAATAGCATTTTTCGTAAGCCTAAT
TCCACTATTCCTATTCTTAGACCAAGGAATAGAAACAGTACTAACAAACTGGCAATGAGC
TAATACAATAACATTTGATTTAAATACAAGCTTCAAATTTGACCATTACTCAATTATCTT
CACCCCAATTGCCCTATACGTTACATGATCAATTCTAGAATTCGCCTCATGATACATGCA
CGCAGACCCAAACATAAACCGATTCTTTAAATACCTACTTATGTTCCTAGTAGCAATAAT
TATTCTAGTAACAGCTAACAACTTATTTCAACTATTCATTGGCTGAGAAGGCGTA
>B_AD2012_41
AGACTGAGCTGTAACACACGTTAAAACTGCCGTTCAAATAGCATTTTTCGTAAGCCTAAT
TCCACTATTCCTATTCTTAGACCAAGGAATAGAAACAGTACTAACAAACTGGCAATGAAC
TAATACAATAACATTTGATTTAAATACAAGCTTCAAATTTGACCATTACTCAATTATCTT
CACCCCAATTGCCCTATACGTTACATGATCAATTCTAGAATTCGCCTCATGATACATGCA
CGCAGACCCAAACATAAACCGATTCTTTAAATACCTACTTATGTTCCTAGTAGCAATAAT
TATTCTAGTAACAGCTAACAACTTATTTCAACTATTCATTGGCTGAGAAGGCGTA
>B_AD2012_88
AGACTGAGCTGTAACACACGTTAAAACTGCCGTTCAAATAGCATTTTTCGTAAGCCTAAT
TCCACTATTCCTATTCTTAGACCAAGGAATAGAAACAGTACTAACAAACTGGCAATGAAC
TAATACAATAACATTTGATTTAAATACAAGCTTCAAATTTGACCATTACTCAATTATCTT
CACCCCAATTGCCCTATACGTTACATGATCAATTCTAGAATTCGCCTCATGATACATGCA
CGCAGACCCAAACATAAACCGATTCTTTAAATACCTACTTATGTTCCTAGTAGCAATAAT
TATTCTAGTAACAGCTAACAACTTATTTCAACTATTCATTGGCTGAGAAAGCGTA
>B_AD2012_59
AGACTGAGCTGTAACACACGTTAAAACTGCCGTTCAAATAGCATTTTTCGTAAGCCTAAT
TCCACTATTCCTATTCTTAGACCAAGGAATAGAAACAGTACTAACAAACTGGCAATGAGC
TAATACAATAACATTTGATTTAAATACAAGCTTCAAATTTGACCATTACTCAATTATCTT
CACCCCAATTGCCCTATACGTTACATGATCAATTCTAGAATTCGCCTCATGATACATGCA
CGCAGACCCAAACATAAACCGATTCTTTAAATACCTACTTATGTTCCTAGTAGCAATAAT
TATTCTAGTAACAGCTAACAACTTATTTCAACTATTCATTGGCTGAGAAGGCGTA
>B_AD2012_40
AGACTGAGCTGTAACACACGTTAAAACTGCCGTTCAAATAGCATTTTTCGTAAGCCTAAT
TCCACTATTCCTATTCTTAGACCAAGGAATAGAAACAGTACTAACAAACTGGCAATGAGC
TAATACAATAACATTTGATTTAAATACAAGCTTCAAATTTGACCATTACTCAATTATCTT
CACCCCAATTGCCCTATACGTTACATGATCAATTCTAGAATTCGCCTCATGATACATGCA
CGCAGACCCAAACATAAACCGATTCTTTAAATACCTACTTATGTTCCTAGTAGCAATAAT
TATTCTAGTAACAGCTAACAACTTATTTCAACTATTCATTGGCTGAGAAGGCGTA
>B_AD2012_60
AGACTGAGCTGTAACACACGTTAAAACTGCCGTTCAAATAGCATTTTTCGTAAGCCTAAT
TCCACTATTCCTATTCTTAGACCAAGGAATAGAAACAGTACTAACAAACTGGCAATGAGC
TAATACAATAACATTTGATTTAAATACAAGCTTCAAATTTGACCATTACTCAATTATCTT
CACCCCAATTGCCCTATACGTTACATGATCAATTCTAGAATTCGCCTCATGATACATGCA
CGCAGACCCAAACATAAACCGATTCTTTAAATACCTACTTATGTTCCTAGTAGCAATAAT
TATTCTAGTAACAGCTAACAACTTATTTCAACTATTCATTGGCTGAGAAGGCGTA
>B_AD2012_25
AGACTGAGCTGTAACACACGTTAAAACTGCCGTTCAAATAGCATTTTTCGTAAGCCTAAT
TCCACTATTCCTATTCTTAGACCAAGGAATAGAAACAGTACTAACAAACTGGCAATGAGC
TAATACAATAACATTTGATTTAAATACAAGCTTCAAATTTGACCACTACTCAATTATCTT
CACCCCAATTGCCCTATACGTTACATGATCAATTCTAGAATTCGCCTCATGATACATGCA
CACAGACCCAAACATAAACCGATTCTTTAAATACCTACTTATGTTCCTAGTAGCAATAAT
TATTCTAGTAACAGCTAACAACTTATTTCAACTATTCATTGGCTGAGAAGGCGTA
>B_AD2012_93
AGACTGAGCTGTAACACACGTTAAAACTGCCGTTCAAATAGCATTTTTCGTAAGCCTAAT
TCCACTATTCCTATTCTTAGACCAAGGAATAGAAACAGTACTAACAAACTGGCAATGAGC
TAATACAATAACATTTGATTTAAATACAAGCTTCAAATTTGACCATTACTCAATTATCTT
CACCCCAATTGCCCTATACGTTACATGATCAATTCTAGAATTCGCCTCATGATACATGCA
CGCAGACCCAAACATAAACCGATTCTTTAAATACCTACTTATGTTCCTAGTAGCAATAAT
TATTCTAGTAACAGCTAACAACTTATTTCAACTATTCATTGGCTGAGAAGGCGTA
>C_AD2012_64
AGACTGAGCTGTAACACACGTTAAAACTGCCGTTCAAATAGCATTTTTCGTAAGCCTAAT
TCCACTATTCCTATTCTTAGACCAAGGAATAGAAACAGTACTAACAAACTGGCAATGAGC
TAATACAATAACATTTGATTTAAATACAAGCTTCAAATTTGACCATTACTCAATTATCTT
CACCCCAATTGCCCTATACGTTACATGATCAATTCTAGAATTCGCCTCATGATACATGCA
CGCAGACCCAAACATAAACCGATTCTTTAAATACCTACTTATGTTCTTAGTAGCAATAAT
TATTCTAGTAACAGCTAACAACTTATTTCAACTATTCATTGGCTGAGAAGGCGTA
>C_AD2012_57
AGACTGAGCTGTAACACACGTTAAAACTGCCGTTCAAATAGCATTTTTCGTAAGCCTAAT
TCCACTATTCCTATTCTTAGACCAAGGAATAGAAACAGTACTAACAAACTGGCAATGAGC
TAATACAATAACATTTGATTTAAATACAAGCTTCAAATTTGACCATTACTCAATTATCTT
CACCCCAATTGCCCTATACGTTACATGATCAATTCTAGAATTCGCCTCATGATACATGCA
CGCAGACCCAAACATAAACCAATTCTTTAAATATCTACTTATGTTCTTAGTAGCAATAAT
TATTCTAGTAACAGCTAACAACTTATTTCAACTATTCATTGGCTGAGAAGGCGTA
>C_AD2012_81
AGACTGAGCTGTAACACACGTTAAAACTGCCGTTCAAATAGCATTTTTCGTAAGCCTAAT
TCCACTATTCCTATTCTTAGACCAAGGAATAGAAACAGTACTAACAAACTGGCAATGAGC
TAATACAATAACATTTGATTTAAATACAAGCTTCAAATTTGACCATTACTCAATTATCTT
CACCCCAATTGCCCTATACGTTACATGATCAATTCTAGAATTCGCCTCATGATACATGCA
CGCAGACCCAAACATAAACCGATTCTTTAAATACCTACTTATGTTCTTAGTAGCAATAAT
TATTCTAGTAACAGCTAACAACTTATTTCAACTATTCATTGGCTGAGAAGGCGTA
>C_AD2012_111
AGACTGAGCTGTAACACACGTTAAAACTGCCGTTCAAATAGCATTTTTCGTAAGCCTAAT
TCCACTATTCCTATTCTTAGACCAAGGAATAGAAACAGTACTAACAAACTGGCAATGAGC
TAATACAATAACATTTGATTTAAATACAAGCTTCAAATTTGACCATTACTCAATTATCTT
CACCCCAATTGCCCTATACGTTACATGATCAATTCTAGAATTCGCCTCATGATACATGCA
CGCAGACCCAAACATAAACCGATTCTTTAAATACCTACTTATGTTCTTAGTAGCAATAAT
TATTCTAGTAACAGCTAACAACTTATTTCAACTATTCATTGGCTGAGAAGGCGTA
>C_AD2012_33
AGACTGAGCTGTAACACACGTTAAAACTGCCGTTCAAATAGCATTTTTCGTAAGCCTAAT
TCCACTATTCCTATTCTTAGACCAAGGAATAGAAACAGTACTAACAAACTGGCAATGAGC
TAATACAATAACATTTGATTTAAATACAAGCTTCAAATTTGACCATTACTCAATTATCTT
CACCCCAATTGCCCTATACGTTACATGATCAATTCTAGAATTCGCCTCATGATACATGCA
CGCAGACCCAAACATAAACCGATTCTTTAAATACCTACTTATGTTCTTAGTAGCAATAAT
TATTCTAGTAACAGCTAACAACTTATTTCAACTATTCATTGGCTGAGAAGGCGTA
>C_AD2012_28
AGACTGAGCTGTAACACACGTTAAAACTGCCGTTCAAATAGCATTTTTCGTAAGCCTAAT
TCCACTATTCCTATTCTTAGACCAAGGAATAGAAACAGTACTAACAAACTGGCAATGAGC
TAATACAATAACATTTGATTTAAATACAAGCTTCAAATTTGACCATTACTCAATTATCTT
CACCCCAATTGCCCTATACGTTACATGGTCAATTCTAGAATTCGCCTCATGATACATGCA
CGCAGACCCAAACATAAACCGATTCTTTAAATACCTACTTATGTTCTTAGTAGCAATAAT
TATTCTAGTAACAGCTAACAACTTATTTCAACTATTCATTGGCTGAGAAGGCGTA
>C_AD2012_24
AGACTGAGCTGTAACACACGTTAAAACTGCCGTTCAAATAGCATTTTTCGTAAGCCTAAT
TCCACTATTCCTATTCTTAGACCAAGGAATAGAAACAGTACTAACAAACTGGCAATGAGC
TAATACAATAACATTTGATTTAAATACAAGCTTCAAATTTGACCATTACTCAATTATCTT
CACCCCAATTGCCCTATACGTCACATGGTCAATTCTAGAATTCGCCTCATGATACATGCA
CGCAGACCCAAACATAAACCGATTCTTTAAATACCTACTTATGTTCTTAGTAGCAATAAT
TATTCTAGTAACAGCTAACAACTTATTTCAACTATTCATTGGCTGAGAAGGCGTA
>C_AD2012_108
AGACTGAGCTGTAACACACGTTAAAACTGCCGTTCAAATAGCATTTTTCGTAAGCCTAAT
TCCACTATTCCTATTCTTAGACCAAGGAATAGAAACAGTACTAACAAACTGGCAATGAGC
TAATACAATAACATTTGATTTAAATACAAGCTTCAAATTTGACCATTACTCAATTATCTT
CACCCCAATTGCCCTATACGTTACATGGTCAATTCTAGAATTCGCCTCATGATACATGCA
CGCAGACCCAAACATAAACCGATTCTTTAAATACCTACTTATGTTCTTAGTAGCAATAAT
TATTCTAGTAACAGCTAACAACTTATTTCAACTATTCATTGGCTGAGAAGGCGTA
>C_AD2012_18
AGACTGAGCTGTAACACACGTTAAAACTGCCGTTCAAATAGCATTTTTCGTAAGCCTAAT
TCCACTATTCCTATTCTTAGACCAAGGAATAGAAACAGTACTAACAAACTGGCAATGAGC
TAATACAATAACATTTGATTTAAATACAAGCTTCAAATTTGACCATTACTCAATTATCTT
CACCCCAATTGCCCTATACGTTACATGATCAATTCTAGAATTCGCCTCATGATACATGCA
CGCAGACCCAAACATAAACCGATTCTTTAAATACCTACTTATGTTCTTAGTAGCAATAAT
TATTCTAGTAACAGCTAACAACTTATTTCAACTATTCATTGGCTGAGAAGGCGTA
>C_AD2012_63
AGACTGAGCTGTAACACACGTTAAAACTGCCGTTCAAATAGCATTTTTCGTAAGCCTAAT
TCCACTATTCCTATTCTTAGACCAAGGAATAGAAACAGTACTAACAAACTGGCAATGAGC
TAATACAATAACATTTGATTTAAATACAAGCTTCAAATTTGACCATTACTCAACTATCTT
CACCCCAATTGCCCTATACGTTACATGATCAATTCTAGAATTCGCCTCATGATACATGCA
CGCAGACCCAAACATAAACCGATTCTTTAAATACCTACTTATGTTCTTAGTAGCAATAAT
TATTCTAGTAACAGCTAACAACTTATTTCAACTATTCATTGGCTGAGAAGGCGTA
>C_AD2012_128
AGACTGAGCTGTAACACACGTTAAAACTGCCGTTCAAATAGCATTTTTCGTAAGCCTAAT
TCCACTATTCCTATTCTTAGACCAAGGAATAGAAACAGTACTAACAAACTGGCAATGAGC
TAATACAATAACATTTGATTTAAATACAAGCTTCAAATTTGACCATTACTCAATTATCTT
CACCCCAATTGCCCTATACGTTACATGATCAATTCTAGAATTCGCCTCATGATACATGCA
CGCAGACCCAAACATAAACCGATTCTTTAAATACCTACTTATGTTCTTAGTAGCAATAAT
TATTCTAGTAACAGCTAACAACTTATTTCAACTATTCATTGGCTGAGAAGGCGTA
>C_AD2012_144
AGACTGAGCTGTAACACACGTTAAAACTGCCGTTCAAATAGCATTTTTCGTAAGCCTAAT
TCCACTATTCCTATTCTTAGACCAAGGAATAGAAACAGTACTAACAAACTGGCAATGAGC
TAATACAATAACATTTGATTTAAATACAAGCTTCAAATTTGACCATTACTCAATTATCTT
CACCCCAATTGCCCTATACGTTACATGATCAATTCTAGAATTCGCCTCATGATACATGCA
CGCAGACCCAAACATAAACCGATTCTTTAAATACCTACTTATGTTCTTAGTAGCAATAAT
TATTCTAGTAACAGCTAACAACTTATTTCAACTATTCATTGGCTGAGAAGGCGTA
>C_AD2012_96
AGACTGAGCTGTAACACACGTTAAAACTGCCGTTCAAATAGCATTTTTCGTAAGCCTAAT
TCCACTATTCCTATTCTTAGACCAAGGAATAGAAACAGTACTAACAAACTGGCAATGAGC
TAATACAATAACATTTGATTTAAATACAAGCTTCAAATTTGACCATTACTCAATTATCTT
CACCCCAATTGCCCTATACGTTACATGATCAATTCTAGAATTCGCCTCATGATACATGCA
CGCAGACCCAAACATAAACCGATTCTTTAAATACCTACTTATGTTCTTAGTAGCAATAAT
TATTCTAGTAACAGCTAACAACTTATTTCAACTATTCATTGGCTGAGAAGGCGTA
>C_AD2012_69
AGACTGAGCTGTAACACACGTTAAAACTGCCGTTCAAATAGCATTTTTCGTAAGCCTAAT
TCCACTATTCCTATTCTTAGACCAAGGAATAGAAACAGTACTAACAAACTGGCAATGGGC
TAATACAATAACATTTGATTTAAATACAAGCTTCAAATTTGACCATTACTCAATTATCTT
CACCCCAATTGCCCTATACGTTACATGATCAATTCTAGAATTCGCCTCATGATACATGCA
CGCAGACCCAAACATAAACCGATTCTTTAAATACCTACTTATGTTCTTAGTAGCAATAAT
TATTCTAGTAACAGCTAACAACTTATTTCAACTATTCATTGGCTGAGAAGGCGTA
>C_AD2012_104
AGACTGAGCTGTAACACACGTTAAAACTGCCGTTCAAATAGCATTTTTCGTAAGCCTAAT
TCCACTATTCCTATTCTTAGACCAAGGAATAGAAACAGTACTAACAAACTGGCAATGGGC
TAATACAATAACATTTGATTTAAATACAAGCTTCAAATTTGACCATTACTCAATTATCTT
CACCCCAATTGCCCTATACGTTACATGATCAATTCTAGAATTCGCCTCATGATACATGCA
CGCAGACCCAAACATAAACCGATTCTTTAAATACCTACTTATGTTCTTAGTAGCAATAAT
TATTCTAGTAACAGCTAACAACTTATTTCAACTATTCATTGGCTGAGAAGGCGTA
>C_AD2012_74
AGACTGAGCTGTAACACACGTTAAAACTGCCGTTCAAATAGCATTTTTCGTAAGCCTAAT
TCCACTATTCCTATTCTTAGACCAAGGAATAGAAACAGTACTAACAAACTGGCAATGAGC
TAATACAATAACATTTGATTTAAATACAAGCTTCAAATTTGACCATTACTCAATTATCTT
CACCCCAATTGCCCTATACGTTACATGATCAATTCTAGAATTCGCCTCATGATACATGCA
CGCAGACCCAAACATAAACCGATTCTTTAAATACCTACTTATGTTCTTAGTAGCAATAAT
TATTCTAGTAACAGCTAACAACTTATTTCAACTATTCATTGGCTGAGAAGGCGTA
>C_AD2012_67
AGACTGAGCTGTAACACACGTTAAAACTGCCGTTCAAATAGCATTTTTCGTAAGCCTAAT
TCCACTATTCCTATTCTTAGACCAAGGAATAGAAACAGTACTAACAAACTGGCAATGAGC
TAATACAATAACATTTGATTTAAATACAAGCTTCAAATTTGACCATTACTCAATTATCTT
CACCCCAATTGCCCTATACGTTACATGATCAATTCTAGAATTCGCCTCATGATACATGCA
CGCAGACCCAAACATAAACCGATTCTTTAAATACCTACTTATATTCTTAGTAGCAATAAT
TATTCTAGTAACAGCTAACAACTTATTTCAACTATTCATTGGCTGAGAAGGCGTA
>C_AD2012_110
AGACTGAGCTGTAACACACGTTAAAACTGCCGTTCAAATAGCATTTTTCGTAAGCCTAAT
TCCACTATTCCTATTCTTAGACCAAGGAATAGAAACAGTACTAACAAACTGGCAATGAGC
TAATACAATAACATTTGATTTAAATACAAGCTTCAAATTTGACCATTACTCAATTATCTT
CACCCCAATTGCCCTATACGTTACATGATCAATTCTAGAATTCGCCTCATGATACATGCA
CGCAGACCCAAACATAAACCGATTCTTTAAATACCTACTTATGTTCTTAGTAGCAATAAT
TATTCTAGTAACAGCTAACAACTTATTTCAACTATTCATTGGCTGAGAAGGCGTA
>C_AD2012_45
AGACTGAGCTGTAACACACGTTAAAACTGCCGTTCAAATAGCATTTTTCGTAAGCCTAAT
TCCACTATTCCTATTCTTAGACCAAGGAATAGAAACAGTACTAACAAACTGGCAATGAGC
TAATACAATAACATTTGATTTAAATACAAGCTTCAAATTTGACCATTACTCAATTATCTT
CACCCCAATTGCCCTATACGTTACATGATCAATTCTAGAATTCGCCTCATGATACATGCA
CGCAGACCCAAACATAAACCGATTCTTTAAATACCTACTTATGTTCTTAGTAGCAATAAT
TATTCTAGTAACAGCTAACAACTTATTTCAACTATTCATTGGCTGAGAAGGCGTA
>C_AD2012_137
AGACTGAGCTGTAACACACGTTAAAACTGCCGTTCAAATAGCATTTTTCGTAAGCCTAAT
TCCACTATTCCTATTCTTAGACCAAGGAATAGAAACAGTACTAACAAACTGGCAATGAGC
TAATACAATAACATTTGATTTAAATACAAGCTTCAAATTTGACCATTACTCAATTATCTT
CACCCCAATTGCCCTATACGTTACATGATCAATTCTAGAATTCGCCTCATGATACATGCA
CGCAGACCCAAACATAAACCGATTCTTTAAATACCTACTTATGTTCTTAGTAGCAATAAT
TATTCTAGTAACAGCTAACAACTTATTTCAACTATTCATTGGCTGAGAAGGCGTA
>C_AD2012_05
AGACTGAGCTGTAACACACGTTAAAACTGCCGTTCAAATAGCATTTTTCGTAAGCCTAAT
TCCACTATTCCTATTCTTAGACCAAGGAATAGAAACAGTACTAACAAACTGGCAATGAGC
TAATACAATAACATTTGATTTAAATACAAGCTTCAAATTTGACCATTACTCAATTATCTT
CACCCCAATTGCCCTATACGTTACATGATCAATTCTAGAATTCGCCTCATGATACATGCA
CGCAGACCCAAACATAAACCGATTCTTTAAATACCTACTTATGTTCTTAGTAGCAATAAT
TATTCTAGTAACAGCTAACAACTTATTTCAACTATTCATTGGCTGAGAAGGCGTA
>C_AD2012_27
AGACTGAGCTGTAACACACGTTAAAACTGCCGTTCAAATAGCATTTTTCGTAAGCCTAAT
TCCACTATTCCTATTCTTAGACCAAGGAATAGAAACAGTACTAACAAACTGGCAATGAGC
TAATACAATAACATTTGATTTAAATACAAGCTTCAAATTTGACCATTACTCAATTATCTT
CACCCCAATTGCCCTATACGTTACATGATCAATTCTAGAATTCGCCTCATGATACATGCA
CGCAGACCCAAACATAAACCGATTCTTTAAATACCTACTTATGTTCTTAGTAGCAATAAT
TATTCTAGTAACAGCTAACAACTTATTTCAACTATTCATTGGCTGAGAAGGCGTA
>C_AD2012_48
AGACTGAGCTGTGACACACGTTAAAACTGCCGTTCAAATAGCATTTTTCGTAAGCCTAAT
TCCACTATTCCTATTCTTAGACCAAGGAATAGAAACAGTACTAACAAACTGGCAATGAGC
TAATACAATAACATTTGATTTAAATACAAGCTTCAAATTTGACCATTACTCAATTATCTT
CACCCCAATTGCCCTATACGTTACATGATCAATTCTAGAATTCGCCTCATGATACATGCA
CGCAGACCCAAACATAAACCGATTCTTTAAATACCTACTTATGTTCTTAGTAGCAATAAT
TATTCTAGTAACAGCTAACAACTTATTTCAACTATTCATTGGCTGAGAAGGCGTA
>C_AD2012_106
AGACTGAGCTGTAACACACGTTAAAACTGCCGTTCAAATAGCATTTTTCGTAAGCCTAAT
TCCACTATTCCTATTCTTAGACCAAGGAATAGAAACAGTACTAACAAACTGGCAATGAGC
TAATACAATAACATTTGATTTAAATACAAGCTTCAAATTTGACCATTACTCAATTATCTT
CACCCCAATTGCCCTATACGTTACATGATCAATTCTAGAATTCGCCTCATGATACATGCA
CGCAGACCCAAACATAAACCGATTCTTTAAATACCTACTTATGTTCTTAGTAGCAATAAT
TATTCTAGTAACAGCTAACAACTTATTTCAACTATTCATTGGCTGAGAAGGCGTA
>C_AD2012_94
AGACTGAGCTGTAACACACGTTAAAACTGCCGTTCAAATAGCATTTTTCGTAAGCCTAAT
TCCACTATTCCTATTCTTAGACCAAGGAATAGAAACAGTACTAACAAACTGGCAATGAGC
TAATACAATAACATTTGATTTAAATACAAGCTTCAAATTTGACCATTACTCAATTATCTT
CACCCCAATTGCCCTATACGTTACATGATCAATTCTAGAATTCGCCTCATGATACATACA
CGCAGACCCAAACATAAACCGATTCTTTAAATACCTACTTATGTTCTTAGTAGCAATAAT
TATTCTAGTAACAGCTAACAACTTATTTCAACTATTCATTGGCTGAGAGGGCGTA
>C_AD2012_105
AGACTGAGCTGTAACACACGTTAAAACTGCCGTTCAAATAGCATTTTTCGTAAGCCTAAT
TCCACTATTCCTATTCTTAGACCAAGGAATAGAAACAGTACTAACAAACTGGCAATGAGC
TAATACAATAACATTTGATTTAAATACAAGCTTCAAATTTGACCATTACTCAATTATCTT
CACCCCAATTGCCCTATACGTTACATGATCAATTCTAGAATTCGCCTCATGATACATACA
CGCAGACCCAAACATAAACCGATTCTTTAAATACCTACTTATGTTCTTAGTAGCAATAAT
TATTCTAGTAACAGCTAACAACTTATTTCAACTATTCATTGGCTGAGAAGGCGTA
>C_AD2012_131
AGACTGAGCTGTAACACACGTTAAAACTGCCGTTCAAATAGCATTTTTCGTAAGCCTAAT
TCCACTATTCCTATTCTTAGACCAAGGAATAGAAACAGTACTAACAAACTGGCAATGAGC
TAATACAATAACATTTGATTTAAATACAAGCTTCAAATTTGACCATTACTCAATTATCTT
CACCCCAATTGCCCTATACGTTACATGATCAATTCTAGAATTCGCCTCATGATACATACA
CGCAGACCCAAACATAAACCGATTCTTTAAATACCTACTTATGTTCTTAGTAGCAATAAT
TATTCTAGTAACAGCTAACAACTTATTTCAACTATTCATTGGCTGAGAAGGCGTA
