# Supplementary material for: Does asymmetric gene flow among matrilines maintain the evolutionary potential of the European eel?
Source: Ecol Evol. 2016 Jun 30;6(15):5305–20. doi: 10.1002/ece3.2098 (PMC4984505; doi:10.1002/ece3.2098)
Supplement: Supplementary file 9 — Appendix S2. Microsatellite allelic frequencies. [file ECE3-6-5305-s009.txt]

Tables of allelic frequencies for each locus:

 Locus: CT77
------------------
   Pop     Alleles                                                                                                     Genes
           ----------------------------------------------------------------------------------------------------------- -----
           1     2     3     4     5     6     7     8     9     10    11    12    13    14    15    16    17    18    
A          0.015 0.000 0.012 0.080 0.214 0.097 0.266 0.107 0.104 0.042 0.025 0.007 0.010 0.005 0.005 0.005 0.000 0.005 402   
B          0.010 0.010 0.005 0.107 0.165 0.097 0.262 0.087 0.078 0.063 0.044 0.010 0.019 0.010 0.019 0.005 0.010 0.000 206   
C          0.012 0.006 0.012 0.062 0.204 0.056 0.259 0.111 0.099 0.105 0.012 0.012 0.012 0.025 0.000 0.012 0.000 0.000 162   

 Locus: CT68
------------------
   Pop     Alleles                                                                                                                 Genes
           ----------------------------------------------------------------------------------------------------------------------- -----
           1     2     3     4     5     6     7     8     9     10    11    12    13    14    15    16    17    18    19    20    
A          0.002 0.005 0.012 0.040 0.045 0.050 0.144 0.191 0.141 0.131 0.104 0.050 0.040 0.012 0.005 0.007 0.012 0.007 0.000 0.002 404   
B          0.000 0.015 0.010 0.015 0.054 0.059 0.181 0.211 0.108 0.064 0.113 0.059 0.049 0.015 0.005 0.015 0.010 0.005 0.005 0.010 204   
C          0.006 0.000 0.006 0.037 0.037 0.043 0.160 0.160 0.148 0.123 0.130 0.062 0.025 0.006 0.006 0.019 0.006 0.006 0.019 0.000 162   

 Locus: CA58
------------------
   Pop     Alleles                                                                                                                                                                                                                                                                                                                                                     Genes
           ----------------------------------------------------------------------------------------------------------------------------------------------------------------------------------------------------------------------------------------------------------------------------------------------------------------------------------------------------------- -----
           1     2     3     4     5     6     7     8     9     10    11    12    13    14    15    16    17    18    19    20    21    22    23    24    25    26    27    28    29    30    31    32    33    34    35    36    37    38    39    40    41    42    43    44    45    46    47    48    49    50    51    52    53    54    55    56    57    58    
A          0.003 0.003 0.015 0.003 0.000 0.003 0.007 0.010 0.013 0.018 0.007 0.007 0.030 0.015 0.050 0.020 0.033 0.052 0.033 0.068 0.060 0.050 0.022 0.037 0.037 0.028 0.033 0.058 0.025 0.040 0.025 0.025 0.037 0.015 0.018 0.018 0.015 0.003 0.007 0.007 0.003 0.007 0.003 0.005 0.003 0.005 0.007 0.000 0.000 0.003 0.000 0.003 0.003 0.007 0.003 0.000 0.003 0.000 400   
B          0.000 0.005 0.000 0.000 0.010 0.005 0.010 0.029 0.005 0.039 0.020 0.015 0.020 0.010 0.025 0.020 0.029 0.039 0.059 0.039 0.039 0.015 0.025 0.044 0.064 0.025 0.039 0.059 0.034 0.034 0.020 0.025 0.039 0.029 0.015 0.015 0.005 0.000 0.005 0.010 0.000 0.010 0.005 0.000 0.000 0.000 0.000 0.000 0.010 0.005 0.005 0.000 0.000 0.015 0.015 0.005 0.000 0.015 204   
C          0.000 0.000 0.000 0.000 0.000 0.000 0.019 0.037 0.006 0.031 0.000 0.019 0.012 0.012 0.043 0.019 0.031 0.043 0.037 0.037 0.056 0.062 0.019 0.025 0.062 0.025 0.012 0.012 0.049 0.056 0.043 0.037 0.025 0.043 0.019 0.006 0.012 0.006 0.025 0.000 0.006 0.000 0.006 0.000 0.000 0.006 0.000 0.006 0.000 0.012 0.012 0.000 0.006 0.000 0.000 0.006 0.000 0.000 162   

 Locus: CT87
------------------
   Pop     Alleles                                                                                                                                                                 Genes
           ----------------------------------------------------------------------------------------------------------------------------------------------------------------------- -----
           1     2     3     4     5     6     7     8     9     10    11    12    13    14    15    16    17    18    19    20    21    22    23    24    25    26    27    28    
A          0.000 0.003 0.056 0.000 0.197 0.396 0.081 0.106 0.008 0.000 0.003 0.003 0.005 0.005 0.005 0.005 0.005 0.010 0.003 0.000 0.008 0.003 0.003 0.018 0.003 0.061 0.015 0.003 396   
B          0.000 0.000 0.084 0.005 0.188 0.386 0.079 0.114 0.010 0.000 0.005 0.000 0.005 0.000 0.025 0.005 0.000 0.000 0.000 0.005 0.010 0.000 0.000 0.000 0.010 0.059 0.010 0.000 202   
C          0.006 0.000 0.043 0.000 0.148 0.426 0.062 0.160 0.019 0.006 0.000 0.000 0.000 0.000 0.006 0.000 0.000 0.000 0.000 0.000 0.012 0.000 0.000 0.012 0.019 0.056 0.025 0.000 162   

 Locus: AjTR-37
------------------
   Pop     Alleles                                                                                                           Genes
           ----------------------------------------------------------------------------------------------------------------- -----
           1     2     3     4     5     6     7     8     9     10    11    12    13    14    15    16    17    18    19    
A          0.000 0.002 0.005 0.017 0.025 0.030 0.075 0.361 0.114 0.132 0.102 0.032 0.052 0.017 0.012 0.002 0.007 0.005 0.007 402   
B          0.005 0.000 0.005 0.029 0.010 0.015 0.034 0.359 0.131 0.131 0.121 0.044 0.053 0.019 0.010 0.005 0.019 0.000 0.010 206   
C          0.000 0.000 0.000 0.043 0.037 0.037 0.074 0.278 0.179 0.099 0.136 0.049 0.031 0.012 0.000 0.000 0.025 0.000 0.000 162   

 Locus: CA55
------------------
   Pop     Alleles                             Genes
           ----------------------------------- -----
           1     2     3     4     5     6     
A          0.062 0.005 0.007 0.918 0.002 0.005 404   
B          0.044 0.005 0.010 0.922 0.020 0.000 204   
C          0.043 0.012 0.006 0.920 0.012 0.006 162   

 Locus: CT59
------------------
   Pop     Alleles                                                                                                                       Genes
           ----------------------------------------------------------------------------------------------------------------------------- -----
           1     2     3     4     5     6     7     8     9     10    11    12    13    14    15    16    17    18    19    20    21    
A          0.002 0.005 0.015 0.000 0.012 0.010 0.012 0.017 0.112 0.075 0.040 0.279 0.194 0.142 0.027 0.037 0.007 0.007 0.002 0.000 0.002 402   
B          0.000 0.000 0.010 0.005 0.020 0.015 0.015 0.025 0.078 0.054 0.039 0.275 0.181 0.142 0.049 0.064 0.015 0.005 0.005 0.005 0.000 204   
C          0.000 0.012 0.031 0.006 0.006 0.012 0.012 0.019 0.080 0.117 0.025 0.235 0.167 0.142 0.043 0.037 0.043 0.006 0.000 0.000 0.006 162   

 Locus: CT76
------------------
   Pop     Alleles                                                                                                                       Genes
           ----------------------------------------------------------------------------------------------------------------------------- -----
           1     2     3     4     5     6     7     8     9     10    11    12    13    14    15    16    17    18    19    20    21    
A          0.000 0.003 0.008 0.000 0.020 0.176 0.053 0.060 0.090 0.254 0.171 0.060 0.025 0.013 0.013 0.013 0.023 0.005 0.008 0.005 0.003 398   
B          0.005 0.005 0.005 0.005 0.025 0.110 0.050 0.055 0.100 0.245 0.255 0.050 0.020 0.010 0.005 0.005 0.020 0.020 0.005 0.005 0.000 200   
C          0.000 0.000 0.006 0.006 0.025 0.216 0.019 0.037 0.117 0.235 0.160 0.056 0.019 0.012 0.012 0.006 0.025 0.037 0.012 0.000 0.000 162   

 Locus: CT53
------------------
   Pop     Alleles                                                                                                                             Genes
           ----------------------------------------------------------------------------------------------------------------------------------- -----
           1     2     3     4     5     6     7     8     9     10    11    12    13    14    15    16    17    18    19    20    21    22    
A          0.003 0.007 0.005 0.015 0.068 0.497 0.077 0.155 0.080 0.025 0.022 0.007 0.003 0.005 0.007 0.007 0.000 0.007 0.003 0.003 0.003 0.000 400   
B          0.000 0.000 0.015 0.039 0.112 0.427 0.073 0.170 0.068 0.024 0.024 0.015 0.000 0.000 0.005 0.000 0.015 0.005 0.005 0.000 0.000 0.005 206   
C          0.012 0.006 0.006 0.037 0.068 0.444 0.111 0.154 0.080 0.031 0.025 0.006 0.006 0.000 0.006 0.000 0.000 0.006 0.000 0.000 0.000 0.000 162   

 Locus: CT89
------------------
   Pop     Alleles                                                                                         Genes
           ----------------------------------------------------------------------------------------------- -----
           1     2     3     4     5     6     7     8     9     10    11    12    13    14    15    16    
A          0.000 0.000 0.005 0.002 0.012 0.149 0.159 0.139 0.065 0.122 0.154 0.102 0.047 0.012 0.022 0.007 402   
B          0.005 0.005 0.005 0.000 0.015 0.124 0.124 0.104 0.074 0.139 0.163 0.168 0.059 0.010 0.000 0.005 202   
C          0.000 0.000 0.000 0.000 0.012 0.198 0.148 0.136 0.068 0.105 0.160 0.117 0.031 0.012 0.012 0.000 162   

 Locus: CA80
------------------
   Pop     Alleles                                                                                                                       Genes
           ----------------------------------------------------------------------------------------------------------------------------- -----
           1     2     3     4     5     6     7     8     9     10    11    12    13    14    15    16    17    18    19    20    21    
A          0.008 0.010 0.000 0.045 0.023 0.050 0.058 0.073 0.000 0.131 0.148 0.146 0.103 0.048 0.053 0.023 0.028 0.013 0.023 0.018 0.003 398   
B          0.000 0.005 0.005 0.005 0.030 0.051 0.061 0.056 0.005 0.152 0.136 0.131 0.061 0.040 0.066 0.066 0.025 0.020 0.035 0.051 0.000 198   
C          0.006 0.000 0.000 0.000 0.071 0.064 0.071 0.128 0.000 0.109 0.135 0.096 0.128 0.064 0.064 0.000 0.013 0.019 0.000 0.032 0.000 156   

 Locus: CT82
------------------
   Pop     Alleles                                                                                                                                               Genes
           ----------------------------------------------------------------------------------------------------------------------------------------------------- -----
           1     2     3     4     5     6     7     8     9     10    11    12    13    14    15    16    17    18    19    20    21    22    23    24    25    
A          0.000 0.010 0.010 0.189 0.062 0.219 0.097 0.057 0.037 0.052 0.035 0.087 0.040 0.025 0.017 0.017 0.017 0.010 0.007 0.002 0.000 0.002 0.002 0.000 0.002 402   
B          0.005 0.005 0.000 0.167 0.059 0.167 0.064 0.098 0.044 0.088 0.044 0.049 0.069 0.025 0.025 0.005 0.015 0.020 0.025 0.010 0.000 0.010 0.005 0.005 0.000 204   
C          0.000 0.012 0.006 0.222 0.074 0.130 0.105 0.080 0.062 0.068 0.068 0.043 0.043 0.019 0.012 0.000 0.006 0.012 0.012 0.000 0.006 0.006 0.012 0.000 0.000 162   

 Locus: I14
------------------
   Pop     Alleles                                                                                               Genes
           ----------------------------------------------------------------------------------------------------- -----
           1     2     3     4     5     6     7     8     9     10    11    12    13    14    15    16    17    
A          0.005 0.010 0.005 0.094 0.015 0.130 0.026 0.268 0.069 0.166 0.094 0.028 0.056 0.008 0.018 0.003 0.005 392   
B          0.005 0.015 0.005 0.083 0.025 0.152 0.059 0.245 0.098 0.127 0.098 0.044 0.025 0.010 0.005 0.000 0.005 204   
C          0.006 0.000 0.006 0.069 0.031 0.181 0.025 0.263 0.087 0.131 0.087 0.050 0.056 0.000 0.006 0.000 0.000 160   

 Locus: AjTR-27
------------------
   Pop     Alleles                                         Genes
           ----------------------------------------------- -----
           1     2     3     4     5     6     7     8     
A          0.003 0.003 0.074 0.289 0.574 0.037 0.011 0.009 350   
B          0.000 0.005 0.132 0.289 0.537 0.026 0.000 0.011 190   
C          0.000 0.034 0.074 0.257 0.588 0.014 0.020 0.014 148   

 Locus: O08
------------------
   Pop     Alleles                                                                                               Genes
           ----------------------------------------------------------------------------------------------------- -----
           1     2     3     4     5     6     7     8     9     10    11    12    13    14    15    16    17    
A          0.064 0.015 0.005 0.015 0.018 0.003 0.005 0.008 0.005 0.015 0.084 0.255 0.360 0.054 0.051 0.033 0.010 392   
B          0.079 0.010 0.000 0.025 0.010 0.000 0.000 0.015 0.010 0.020 0.119 0.302 0.297 0.074 0.015 0.015 0.010 202   
C          0.062 0.037 0.006 0.006 0.000 0.000 0.013 0.006 0.006 0.006 0.069 0.356 0.319 0.069 0.037 0.006 0.000 160   

 Locus: M23
------------------
   Pop     Alleles                             Genes
           ----------------------------------- -----
           1     2     3     4     5     6     
A          0.000 0.000 0.018 0.913 0.054 0.015 392   
B          0.000 0.000 0.000 0.956 0.039 0.005 204   
C          0.006 0.006 0.037 0.863 0.069 0.019 160   

 Locus: AjTr-45
------------------
   Pop     Alleles                                                                             Genes
           ----------------------------------------------------------------------------------- -----
           1     2     3     4     5     6     7     8     9     10    11    12    13    14    
A          0.000 0.039 0.086 0.091 0.086 0.061 0.069 0.083 0.041 0.105 0.028 0.119 0.155 0.039 362   
B          0.010 0.016 0.057 0.073 0.073 0.089 0.099 0.047 0.073 0.078 0.031 0.156 0.172 0.026 192   
C          0.000 0.033 0.053 0.113 0.133 0.093 0.073 0.080 0.053 0.073 0.027 0.147 0.100 0.020 150   

 Locus: C01
------------------
   Pop     Alleles                             Genes
           ----------------------------------- -----
           1     2     3     4     5     6     
A          0.005 0.000 0.005 0.028 0.959 0.003 390   
B          0.000 0.000 0.010 0.030 0.960 0.000 202   
C          0.000 0.006 0.000 0.062 0.919 0.013 160   

 Locus: N13
------------------
   Pop     Alleles                                                                                                     Genes
           ----------------------------------------------------------------------------------------------------------- -----
           1     2     3     4     5     6     7     8     9     10    11    12    13    14    15    16    17    18    
A          0.013 0.028 0.101 0.148 0.359 0.101 0.080 0.023 0.080 0.023 0.008 0.008 0.008 0.005 0.005 0.005 0.005 0.003 398   
B          0.010 0.010 0.087 0.155 0.417 0.078 0.092 0.049 0.044 0.019 0.000 0.019 0.005 0.000 0.005 0.000 0.005 0.005 206   
C          0.025 0.025 0.154 0.179 0.383 0.062 0.056 0.025 0.037 0.019 0.006 0.006 0.012 0.012 0.000 0.000 0.000 0.000 162   

 Locus: B22
------------------
   Pop     Alleles                                                     Genes
           ----------------------------------------------------------- -----
           1     2     3     4     5     6     7     8     9     10    
A          0.054 0.048 0.091 0.285 0.142 0.167 0.113 0.046 0.030 0.024 372   
B          0.087 0.046 0.066 0.250 0.148 0.112 0.209 0.051 0.026 0.005 196   
C          0.060 0.027 0.093 0.313 0.073 0.133 0.140 0.060 0.067 0.033 150   

 Locus: AjTr-42
------------------
   Pop     Alleles                                                           Genes
           ----------------------------------------------------------------- -----
           1     2     3     4     5     6     7     8     9     10    11    
A          0.005 0.008 0.021 0.015 0.105 0.313 0.167 0.159 0.113 0.059 0.036 390   
B          0.005 0.015 0.010 0.030 0.086 0.273 0.212 0.121 0.111 0.071 0.066 198   
C          0.019 0.006 0.013 0.019 0.108 0.266 0.259 0.158 0.108 0.013 0.032 158   

 Locus: B09
------------------
   Pop     Alleles                                                                                                           Genes
           ----------------------------------------------------------------------------------------------------------------- -----
           1     2     3     4     5     6     7     8     9     10    11    12    13    14    15    16    17    18    19    
A          0.003 0.030 0.000 0.030 0.322 0.033 0.043 0.025 0.008 0.023 0.028 0.053 0.051 0.081 0.084 0.074 0.071 0.023 0.018 394   
B          0.000 0.045 0.005 0.025 0.273 0.025 0.010 0.020 0.005 0.010 0.056 0.061 0.010 0.076 0.116 0.091 0.096 0.051 0.025 198   
C          0.000 0.031 0.006 0.075 0.225 0.037 0.044 0.044 0.025 0.006 0.050 0.056 0.056 0.056 0.062 0.094 0.081 0.031 0.019 160   
